# Supplementary material for: Aqua­chloridodimethyl­phenyltin(IV)–15-crown-5 (2/1)
Source: Acta Crystallogr Sect E Struct Rep Online. 2008 Apr 26;64(Pt 5):m721. doi: 10.1107/S1600536808011070 (PMC2961118; doi:10.1107/S1600536808011070)
Supplement: Supplementary file 1 [file e-64-0m721-sup1.cif]

##############################################################################
###                                                                        ###
###        Electronic paper (Acta Crystallographica Section E)             ###
###                                                                        ###
##############################################################################
#                                                                            #
# This CIF contains the data in a paper accepted for publication in Acta     #
# Crystallographica Section E. It conforms to the requirements of Notes      #
# for Authors for Section E, and has been peer reviewed under the auspices   #
# of the IUCr Commission on Journals.                                        #
#                                                                            #
# Full details of the Crystallographic Information File format               #
# are given in the paper "The Crystallographic Information File (CIF):       #
# a New Standard Archive File for Crystallography" by S. R. Hall, F. H.      #
# Allen and I. D. Brown [Acta Cryst. (1991), A47, 655-685].                  #
#                                                                            #
# The current version of the core CIF dictionary is obtainable from          #
# ftp://ftp.iucr.org/pub/cif_core.dic. The current version number is 2.4.    #
#                                                                            #
# Software is freely available for graphical display of the structure(s) in  #
# this CIF.  For information consult the CIF home page http://www.iucr.org/  #
# cif/home.html                                                              #
#                                                                            #
# This file may be used for bona fide research purposes within the           #
# scientific community so long as proper attribution is given to the journal # 
# article from which it was obtained.                                        #
#                                                                            #
##############################################################################
                                             
data_global
_audit_creation_method     'SHELXL97'
_journal_date_recd_electronic     2008-01-30
_journal_date_accepted     2008-04-20
_journal_name_full     'Acta Crystallographica, Section E'
_journal_year     2008
_journal_volume     64
_journal_issue      5
_journal_page_first     m721
_journal_page_last     m721
_journal_paper_category     QM
_journal_coeditor_code     TK2247
_publ_contact_author_name     'Ng, Seik Weng'
_publ_contact_author_address
;
      Department of Chemistry
      University of Malaya
      50603 Kuala Lumpur
      Malaysia
;
_publ_contact_author_email     seikweng@um.edu.my
_publ_contact_author_fax     603-7967-6778
_publ_contact_author_phone     603-7967-6778
_publ_section_title
;
Aquachloridodimethylphenyltin(IV)--15-crown-5 (2/1)
;
loop_
    _publ_author_name
    _publ_author_address
    'Armaghan, Mahsa'
;
Department of Chemistry
Shahid Beheshti University
Tehran
Iran
;
    'Amini, Mostafa M.'
;
Department of Chemistry
Shahid Beheshti University
Tehran
Iran
;
    'Azadmehr, Amirreza'
;
Department of Chemistry
Shahid Beheshti University
Tehran
Iran
;
    'Shan Gao'
;
School of Chemistry and Materials Science
Heilongjiang University
Harbin 150080
People's Republic of China
;
    'Ng, Seik Weng'
;
Department of Chemistry
University of Malaya
50603 Kuala Lumpur
Malaysia
;
data_I
_audit_creation_method     SHELXL-97
_chemical_name_systematic
;
Aquachloridodimethylphenyltin(IV)--15-crown-5 (2/1)
;
_chemical_name_common     ?
_chemical_formula_moiety     '2C8 H13 Cl1 O1 Sn1, C10 H20 O5'
_chemical_formula_sum     'C26 H46 Cl2 O7 Sn2'
_chemical_formula_iupac     '2[Sn (C H3)2 (C6 H5) Cl (H2 O)], C10 H20 O5'
_chemical_formula_weight     778.91
_chemical_melting_point     ?
_symmetry_cell_setting     Monoclinic
_symmetry_space_group_name_H-M     'P 21/n'
_symmetry_space_group_name_Hall     '-P 2yn'
loop_
    _symmetry_equiv_pos_as_xyz
    'x, y, z'
    '-x+1/2, y+1/2, -z+1/2'
    '-x, -y, -z'
    'x-1/2, -y-1/2, z-1/2'
_cell_length_a     9.8700(3)
_cell_length_b     18.9814(5)
_cell_length_c     9.8770(3)
_cell_angle_alpha     90
_cell_angle_beta     113.6360(10)
_cell_angle_gamma     90
_cell_volume     1695.20(10)
_cell_formula_units_Z     2
_cell_measurement_reflns_used     13887
_cell_measurement_theta_min     3.1
_cell_measurement_theta_max     27.4
_cell_measurement_temperature     295(2)
_exptl_crystal_description     Block
_exptl_crystal_colour     Colorless
_exptl_crystal_size_max     0.30
_exptl_crystal_size_mid     0.25
_exptl_crystal_size_min     0.20
_exptl_crystal_density_diffrn     1.526
_exptl_crystal_density_meas     ?
_exptl_crystal_density_method     'not measured'
_exptl_crystal_F_000     784
_exptl_absorpt_coefficient_mu     1.667
_exptl_absorpt_correction_type     multi-scan
_exptl_absorpt_process_details     '(ABSCOR; Higashi, 1995)'
_exptl_absorpt_correction_T_min     0.534
_exptl_absorpt_correction_T_max     0.732
_diffrn_ambient_temperature     295(2)
_diffrn_radiation_type     MoK\a
_diffrn_radiation_wavelength     0.71073
_diffrn_radiation_source     'fine-focus sealed tube'
_diffrn_radiation_monochromator     graphite
_diffrn_measurement_device_type     'Rigaku R-AXIS RAPID'
_diffrn_measurement_method     \w
_diffrn_detector_area_resol_mean     10.0
_diffrn_reflns_number     16379
_diffrn_reflns_av_R_equivalents     0.023
_diffrn_reflns_av_sigmaI/netI     0.018
_diffrn_reflns_theta_min     3.1
_diffrn_reflns_theta_max     27.4
_diffrn_reflns_theta_full     27.4
_diffrn_measured_fraction_theta_max     0.998
_diffrn_measured_fraction_theta_full     0.998
_diffrn_reflns_limit_h_min     -10
_diffrn_reflns_limit_h_max     12
_diffrn_reflns_limit_k_min     -24
_diffrn_reflns_limit_k_max     24
_diffrn_reflns_limit_l_min     -12
_diffrn_reflns_limit_l_max     12
_diffrn_standards_number     0
_diffrn_standards_interval_count     0
_diffrn_standards_interval_time     0
_diffrn_standards_decay_%     0
_reflns_number_total     3869
_reflns_number_gt     3433
_reflns_threshold_expression     I>2\s(I)
_refine_ls_structure_factor_coef     Fsqd
_refine_ls_matrix_type     full
_refine_ls_R_factor_all     0.047
_refine_ls_R_factor_gt     0.042
_refine_ls_wR_factor_gt     0.122
_refine_ls_wR_factor_ref     0.128
_refine_ls_goodness_of_fit_ref     1.06
_refine_ls_restrained_S_all     1.09
_refine_ls_number_reflns     3869
_refine_ls_number_parameters     159
_refine_ls_number_restraints     30
_refine_ls_hydrogen_treatment     constr
_refine_ls_weighting_scheme     calc
_refine_ls_weighting_details
         'calc w=1/[\s^2^(Fo^2^)+(0.0816P)^2^+1.7228P] where P=(Fo^2^+2Fc^2^)/3'
_atom_sites_solution_hydrogens     geom
_atom_sites_solution_primary     direct
_atom_sites_solution_secondary     difmap
_refine_ls_shift/su_max     0.001
_refine_ls_shift/su_mean     0.000
_refine_diff_density_max     1.29
_refine_diff_density_min     -1.14
_refine_ls_extinction_method     none
_refine_ls_extinction_coef     ?
loop_
    _atom_type_symbol
    _atom_type_description
    _atom_type_scat_dispersion_real
    _atom_type_scat_dispersion_imag
    _atom_type_scat_source
    'C' 'C' 0.0033 0.0016
                         'International Tables Vol C Tables 4.2.6.8 and 6.1.1.4'
    'H' 'H' 0.0000 0.0000
                         'International Tables Vol C Tables 4.2.6.8 and 6.1.1.4'
    'O' 'O' 0.0106 0.0060
                         'International Tables Vol C Tables 4.2.6.8 and 6.1.1.4'
    'Cl' 'Cl' 0.1484 0.1585
                         'International Tables Vol C Tables 4.2.6.8 and 6.1.1.4'
    'Sn' 'Sn' -0.6537 1.4246
                         'International Tables Vol C Tables 4.2.6.8 and 6.1.1.4'
_computing_data_collection     'RAPID-AUTO (Rigaku, 1998)'
_computing_cell_refinement     'RAPID-AUTO (Rigaku, 1998)'
_computing_data_reduction     'CrystalStructure (Rigaku/MSC, 2002)'
_computing_structure_solution     'SHELXS97 (Sheldrick, 2008)'
_computing_structure_refinement     'SHELXL97 (Sheldrick, 2008)'
_computing_molecular_graphics     'X-SEED (Barbour, 2001)'
_computing_publication_material     'publCIF (Westrip, 2008)'
loop_
    _atom_site_type_symbol
    _atom_site_label
    _atom_site_fract_x
    _atom_site_fract_y
    _atom_site_fract_z
    _atom_site_U_iso_or_equiv
    _atom_site_adp_type
    _atom_site_calc_flag
    _atom_site_refinement_flags
    _atom_site_occupancy
    _atom_site_disorder_assembly
    _atom_site_disorder_group
    Sn Sn1 0.55993(3) 0.385283(13) 0.73184(3) 0.04272(13) Uani d . 1 . .
    Cl Cl1 0.31360(13) 0.32890(8) 0.60646(14) 0.0700(3) Uani d . 1 . .
    O O1w 0.7986(3) 0.44517(17) 0.8682(4) 0.0634(8) Uani d . 1 . .
    H H1w 0.7920 0.4866 0.8431 0.095 Uiso d R 1 . .
    H H2w 0.8636 0.4260 0.8495 0.095 Uiso d R 1 . .
    C C1 0.6070(6) 0.3380(3) 0.9397(6) 0.0719(14) Uani d . 1 . .
    H H1A 0.6438 0.3730 1.0159 0.108 Uiso calc R 1 . .
    H H1B 0.6802 0.3019 0.9571 0.108 Uiso calc R 1 . .
    H H1C 0.5184 0.3175 0.9406 0.108 Uiso calc R 1 . .
    C C2 0.4774(6) 0.4899(3) 0.6902(7) 0.0696(13) Uani d . 1 . .
    H H2A 0.5512 0.5202 0.6813 0.104 Uiso calc R 1 . .
    H H2B 0.4537 0.5056 0.7704 0.104 Uiso calc R 1 . .
    H H2C 0.3901 0.4910 0.6000 0.104 Uiso calc R 1 . .
    C C3 0.6535(4) 0.34520(18) 0.5860(4) 0.0448(8) Uani d . 1 . .
    C C4 0.5616(6) 0.3317(2) 0.4393(5) 0.0584(10) Uani d . 1 . .
    H H4 0.4599 0.3374 0.4072 0.070 Uiso calc R 1 . .
    C C5 0.6219(7) 0.3095(3) 0.3396(6) 0.0741(14) Uani d . 1 . .
    H H5 0.5592 0.2999 0.2422 0.089 Uiso calc R 1 . .
    C C6 0.7687(7) 0.3019(3) 0.3827(6) 0.0749(14) Uani d . 1 . .
    H H6 0.8073 0.2881 0.3150 0.090 Uiso calc R 1 . .
    C C7 0.8608(6) 0.3144(3) 0.5261(7) 0.0719(13) Uani d . 1 . .
    H H7 0.9623 0.3087 0.5563 0.086 Uiso calc R 1 . .
    C C8 0.8038(5) 0.3356(3) 0.6281(5) 0.0602(11) Uani d . 1 . .
    H H8 0.8678 0.3435 0.7259 0.072 Uiso calc R 1 . .
    O O1 0.8394(11) 0.5945(5) 0.8704(10) 0.0982(12) Uani d PD 0.50 A -1
    O O2 1.0758(10) 0.5345(4) 0.8227(10) 0.0982(12) Uani d PD 0.50 A -1
    O O3 1.0975(10) 0.4055(5) 0.9549(9) 0.0982(12) Uani d PD 0.50 A -1
    O O4 1.1086(10) 0.4378(5) 1.2332(10) 0.0982(12) Uani d PD 0.50 A -1
    O O5 0.9190(10) 0.5479(5) 1.1592(10) 0.0982(12) Uani d PD 0.50 A -1
    C C9 0.9218(17) 0.6312(6) 0.8003(17) 0.0922(11) Uani d PD 0.50 A -1
    H H9A 0.8597 0.6661 0.7317 0.111 Uiso calc PR 0.50 A -1
    H H9B 1.0062 0.6550 0.8739 0.111 Uiso calc PR 0.50 A -1
    C C10 0.9708(14) 0.5796(6) 0.7224(12) 0.0922(11) Uani d PD 0.50 A -1
    H H10A 0.8869 0.5523 0.6574 0.111 Uiso calc PR 0.50 A -1
    H H10B 1.0140 0.6034 0.6622 0.111 Uiso calc PR 0.50 A -1
    C C11 1.1043(16) 0.4717(5) 0.7580(12) 0.0922(11) Uani d PD 0.50 A -1
    H H11A 1.1598 0.4829 0.6990 0.111 Uiso calc PR 0.50 A -1
    H H11B 1.0118 0.4498 0.6943 0.111 Uiso calc PR 0.50 A -1
    C C12 1.1889(15) 0.4240(7) 0.8775(15) 0.0922(11) Uani d PD 0.50 A -1
    H H12A 1.2159 0.3821 0.8379 0.111 Uiso calc PR 0.50 A -1
    H H12B 1.2788 0.4469 0.9443 0.111 Uiso calc PR 0.50 A -1
    C C13 1.1716(15) 0.3633(6) 1.0805(11) 0.0922(11) Uani d PD 0.50 A -1
    H H13A 1.2727 0.3797 1.1304 0.111 Uiso calc PR 0.50 A -1
    H H13B 1.1744 0.3150 1.0497 0.111 Uiso calc PR 0.50 A -1
    C C14 1.1003(19) 0.3657(6) 1.1805(15) 0.0922(11) Uani d PD 0.50 A -1
    H H14A 1.1492 0.3340 1.2629 0.111 Uiso calc PR 0.50 A -1
    H H14B 0.9978 0.3512 1.1308 0.111 Uiso calc PR 0.50 A -1
    C C15 1.0198(14) 0.4487(6) 1.3105(12) 0.0922(11) Uani d PD 0.50 A -1
    H H15A 0.9783 0.4036 1.3200 0.111 Uiso calc PR 0.50 A -1
    H H15B 1.0831 0.4641 1.4094 0.111 Uiso calc PR 0.50 A -1
    C C16 0.9041(13) 0.4965(6) 1.2534(15) 0.0922(11) Uani d PD 0.50 A -1
    H H16A 0.8925 0.5199 1.3353 0.111 Uiso calc PR 0.50 A -1
    H H16B 0.8138 0.4704 1.1999 0.111 Uiso calc PR 0.50 A -1
    C C17 0.7917(15) 0.5900(8) 1.0850(13) 0.0922(11) Uani d PD 0.50 A -1
    H H17A 0.7720 0.6189 1.1561 0.111 Uiso calc PR 0.50 A -1
    H H17B 0.7066 0.5599 1.0357 0.111 Uiso calc PR 0.50 A -1
    C C18 0.8149(16) 0.6343(6) 0.9783(12) 0.0922(11) Uani d PD 0.50 A -1
    H H18A 0.7289 0.6641 0.9308 0.111 Uiso calc PR 0.50 A -1
    H H18B 0.8995 0.6645 1.0283 0.111 Uiso calc PR 0.50 A -1
loop_
    _atom_site_aniso_label
    _atom_site_aniso_U_11
    _atom_site_aniso_U_22
    _atom_site_aniso_U_33
    _atom_site_aniso_U_12
    _atom_site_aniso_U_13
    _atom_site_aniso_U_23
    Sn1 0.04543(19) 0.04251(18) 0.03998(18) -0.00211(9) 0.01686(13) 0.00193(8)
    Cl1 0.0538(6) 0.0880(8) 0.0622(7) -0.0244(6) 0.0171(5) -0.0039(6)
    O1w 0.0542(16) 0.0637(18) 0.068(2) -0.0146(14) 0.0198(14) -0.0190(15)
    C1 0.072(3) 0.082(3) 0.052(3) -0.010(3) 0.015(2) 0.019(2)
    C2 0.067(3) 0.053(2) 0.087(4) 0.007(2) 0.029(3) 0.007(2)
    C3 0.0526(19) 0.0369(16) 0.0439(19) -0.0036(15) 0.0183(16) 0.0006(14)
    C4 0.066(3) 0.062(2) 0.041(2) 0.004(2) 0.0158(18) -0.0013(17)
    C5 0.097(4) 0.076(3) 0.049(3) 0.005(3) 0.028(3) -0.006(2)
    C6 0.110(4) 0.061(3) 0.074(3) 0.003(3) 0.058(3) -0.008(2)
    C7 0.071(3) 0.071(3) 0.086(4) 0.006(2) 0.044(3) -0.006(3)
    C8 0.058(2) 0.069(3) 0.055(2) -0.006(2) 0.024(2) -0.013(2)
    O1 0.094(3) 0.106(3) 0.088(3) 0.004(3) 0.031(2) 0.003(2)
    O2 0.094(3) 0.106(3) 0.088(3) 0.004(3) 0.031(2) 0.003(2)
    O3 0.094(3) 0.106(3) 0.088(3) 0.004(3) 0.031(2) 0.003(2)
    O4 0.094(3) 0.106(3) 0.088(3) 0.004(3) 0.031(2) 0.003(2)
    O5 0.094(3) 0.106(3) 0.088(3) 0.004(3) 0.031(2) 0.003(2)
    C9 0.092(2) 0.104(3) 0.090(3) 0.007(2) 0.046(2) -0.005(2)
    C10 0.092(2) 0.104(3) 0.090(3) 0.007(2) 0.046(2) -0.005(2)
    C11 0.092(2) 0.104(3) 0.090(3) 0.007(2) 0.046(2) -0.005(2)
    C12 0.092(2) 0.104(3) 0.090(3) 0.007(2) 0.046(2) -0.005(2)
    C13 0.092(2) 0.104(3) 0.090(3) 0.007(2) 0.046(2) -0.005(2)
    C14 0.092(2) 0.104(3) 0.090(3) 0.007(2) 0.046(2) -0.005(2)
    C15 0.092(2) 0.104(3) 0.090(3) 0.007(2) 0.046(2) -0.005(2)
    C16 0.092(2) 0.104(3) 0.090(3) 0.007(2) 0.046(2) -0.005(2)
    C17 0.092(2) 0.104(3) 0.090(3) 0.007(2) 0.046(2) -0.005(2)
    C18 0.092(2) 0.104(3) 0.090(3) 0.007(2) 0.046(2) -0.005(2)
loop_
    _geom_bond_atom_site_label_1
    _geom_bond_atom_site_label_2
    _geom_bond_site_symmetry_2
    _geom_bond_distance
    _geom_bond_publ_flag
    Sn1 C1 . 2.115(5) yes
    Sn1 C2 . 2.122(5) yes
    Sn1 C3 . 2.139(4) yes
    Sn1 O1w . 2.472(3) yes
    Sn1 Cl1 . 2.4850(10)
                       yes
    O1w H1w . 0.8200 ?
    O1w H2w . 0.8200 ?
    C1 H1A . 0.9600 ?
    C1 H1B . 0.9600 ?
    C1 H1C . 0.9600 ?
    C2 H2A . 0.9600 ?
    C2 H2B . 0.9600 ?
    C2 H2C . 0.9600 ?
    C3 C8 . 1.383(6) ?
    C3 C4 . 1.390(6) ?
    C4 C5 . 1.404(7) ?
    C4 H4 . 0.9300 ?
    C5 C6 . 1.345(8) ?
    C5 H5 . 0.9300 ?
    C6 C7 . 1.362(8) ?
    C6 H6 . 0.9300 ?
    C7 C8 . 1.396(7) ?
    C7 H7 . 0.9300 ?
    C8 H8 . 0.9300 ?
    O1 C18 . 1.404(9) ?
    O1 C9 . 1.442(9) ?
    O2 C10 . 1.402(8) ?
    O2 C11 . 1.433(9) ?
    O3 C13 . 1.410(9) ?
    O3 C12 . 1.441(9) ?
    O4 C15 . 1.389(8) ?
    O4 C14 . 1.454(9) ?
    O5 C16 . 1.397(8) ?
    O5 C17 . 1.420(9) ?
    C9 C10 . 1.442(9) ?
    C9 H9A . 0.9700 ?
    C9 H9B . 0.9700 ?
    C10 H10A . 0.9700 ?
    C10 H10B . 0.9700 ?
    C11 C12 . 1.455(9) ?
    C11 H11A . 0.9700 ?
    C11 H11B . 0.9700 ?
    C12 H12A . 0.9700 ?
    C12 H12B . 0.9700 ?
    C13 C14 . 1.425(8) ?
    C13 H13A . 0.9700 ?
    C13 H13B . 0.9700 ?
    C14 H14A . 0.9700 ?
    C14 H14B . 0.9700 ?
    C15 C16 . 1.388(8) ?
    C15 H15A . 0.9700 ?
    C15 H15B . 0.9700 ?
    C16 H16A . 0.9700 ?
    C16 H16B . 0.9700 ?
    C17 C18 . 1.437(8) ?
    C17 H17A . 0.9700 ?
    C17 H17B . 0.9700 ?
    C18 H18A . 0.9700 ?
    C18 H18B . 0.9700 ?
loop_
    _geom_angle_atom_site_label_1
    _geom_angle_atom_site_label_2
    _geom_angle_atom_site_label_3
    _geom_angle_site_symmetry_1
    _geom_angle_site_symmetry_3
    _geom_angle
    _geom_angle_publ_flag
    C1 Sn1 C2 . . 120.2(2) yes
    C1 Sn1 C3 . . 121.1(2) yes
    C2 Sn1 C3 . . 116.0(2) yes
    C1 Sn1 O1w . . 82.9(2) ?
    C2 Sn1 O1w . . 83.3(2) ?
    C3 Sn1 O1w . . 87.50(10)
                           ?
    C1 Sn1 Cl1 . . 95.2(2) ?
    C2 Sn1 Cl1 . . 94.8(2) ?
    C3 Sn1 Cl1 . . 96.40(10)
                           ?
    O1w Sn1 Cl1 . . 176.10(10)
                             yes
    Sn1 O1w H1w . . 109.5 ?
    Sn1 O1w H2w . . 109.5 ?
    H1w O1w H2w . . 109.5 ?
    Sn1 C1 H1A . . 109.5 ?
    Sn1 C1 H1B . . 109.5 ?
    H1A C1 H1B . . 109.5 ?
    Sn1 C1 H1C . . 109.5 ?
    H1A C1 H1C . . 109.5 ?
    H1B C1 H1C . . 109.5 ?
    Sn1 C2 H2A . . 109.5 ?
    Sn1 C2 H2B . . 109.5 ?
    H2A C2 H2B . . 109.5 ?
    Sn1 C2 H2C . . 109.5 ?
    H2A C2 H2C . . 109.5 ?
    H2B C2 H2C . . 109.5 ?
    C8 C3 C4 . . 117.5(4) ?
    C8 C3 Sn1 . . 123.0(3) ?
    C4 C3 Sn1 . . 119.3(3) ?
    C3 C4 C5 . . 120.2(5) ?
    C3 C4 H4 . . 119.9 ?
    C5 C4 H4 . . 119.9 ?
    C6 C5 C4 . . 121.1(5) ?
    C6 C5 H5 . . 119.5 ?
    C4 C5 H5 . . 119.5 ?
    C5 C6 C7 . . 119.7(5) ?
    C5 C6 H6 . . 120.1 ?
    C7 C6 H6 . . 120.1 ?
    C6 C7 C8 . . 120.4(5) ?
    C6 C7 H7 . . 119.8 ?
    C8 C7 H7 . . 119.8 ?
    C3 C8 C7 . . 121.0(5) ?
    C3 C8 H8 . . 119.5 ?
    C7 C8 H8 . . 119.5 ?
    C18 O1 C9 . . 114.0(8) ?
    C10 O2 C11 . . 114.5(8) ?
    C13 O3 C12 . . 113.0(7) ?
    C15 O4 C14 . . 112.3(8) ?
    C16 O5 C17 . . 115.4(8) ?
    C10 C9 O1 . . 107.7(8) ?
    C10 C9 H9A . . 110.2 ?
    O1 C9 H9A . . 110.2 ?
    C10 C9 H9B . . 110.2 ?
    O1 C9 H9B . . 110.2 ?
    H9A C9 H9B . . 108.5 ?
    O2 C10 C9 . . 110.4(8) ?
    O2 C10 H10A . . 109.6 ?
    C9 C10 H10A . . 109.6 ?
    O2 C10 H10B . . 109.6 ?
    C9 C10 H10B . . 109.6 ?
    H10A C10 H10B . . 108.1 ?
    O2 C11 C12 . . 107.9(8) ?
    O2 C11 H11A . . 110.1 ?
    C12 C11 H11A . . 110.1 ?
    O2 C11 H11B . . 110.1 ?
    C12 C11 H11B . . 110.1 ?
    H11A C11 H11B . . 108.4 ?
    O3 C12 C11 . . 107.7(8) ?
    O3 C12 H12A . . 110.2 ?
    C11 C12 H12A . . 110.2 ?
    O3 C12 H12B . . 110.2 ?
    C11 C12 H12B . . 110.2 ?
    H12A C12 H12B . . 108.5 ?
    O3 C13 C14 . . 111.5(8) ?
    O3 C13 H13A . . 109.3 ?
    C14 C13 H13A . . 109.3 ?
    O3 C13 H13B . . 109.3 ?
    C14 C13 H13B . . 109.3 ?
    H13A C13 H13B . . 108.0 ?
    C13 C14 O4 . . 107.7(8) ?
    C13 C14 H14A . . 110.2 ?
    O4 C14 H14A . . 110.2 ?
    C13 C14 H14B . . 110.2 ?
    O4 C14 H14B . . 110.2 ?
    H14A C14 H14B . . 108.5 ?
    C16 C15 O4 . . 118.2(8) ?
    C16 C15 H15A . . 107.8 ?
    O4 C15 H15A . . 107.8 ?
    C16 C15 H15B . . 107.8 ?
    O4 C15 H15B . . 107.8 ?
    H15A C15 H15B . . 107.1 ?
    C15 C16 O5 . . 116.0(8) ?
    C15 C16 H16A . . 108.3 ?
    O5 C16 H16A . . 108.3 ?
    C15 C16 H16B . . 108.3 ?
    O5 C16 H16B . . 108.3 ?
    H16A C16 H16B . . 107.4 ?
    O5 C17 C18 . . 109.8(8) ?
    O5 C17 H17A . . 109.7 ?
    C18 C17 H17A . . 109.7 ?
    O5 C17 H17B . . 109.7 ?
    C18 C17 H17B . . 109.7 ?
    H17A C17 H17B . . 108.2 ?
    O1 C18 C17 . . 111.6(8) ?
    O1 C18 H18A . . 109.3 ?
    C17 C18 H18A . . 109.3 ?
    O1 C18 H18B . . 109.3 ?
    C17 C18 H18B . . 109.3 ?
    H18A C18 H18B . . 108.0 ?
loop_
    _geom_torsion_atom_site_label_1
    _geom_torsion_atom_site_label_2
    _geom_torsion_atom_site_label_3
    _geom_torsion_atom_site_label_4
    _geom_torsion_site_symmetry_1
    _geom_torsion_site_symmetry_2
    _geom_torsion_site_symmetry_3
    _geom_torsion_site_symmetry_4
    _geom_torsion
    _geom_torsion_publ_flag
    C1 Sn1 C3 C8 . . . . -54.1(4) ?
    C2 Sn1 C3 C8 . . . . 107.3(4) ?
    O1w Sn1 C3 C8 . . . . 26.0(4) ?
    Cl1 Sn1 C3 C8 . . . . -154.1(3) ?
    C1 Sn1 C3 C4 . . . . 129.8(3) ?
    C2 Sn1 C3 C4 . . . . -68.8(4) ?
    O1w Sn1 C3 C4 . . . . -150.1(3) ?
    Cl1 Sn1 C3 C4 . . . . 29.7(3) ?
    C8 C3 C4 C5 . . . . -0.2(7) ?
    Sn1 C3 C4 C5 . . . . 176.1(4) ?
    C3 C4 C5 C6 . . . . -1.1(8) ?
    C4 C5 C6 C7 . . . . 1.4(9) ?
    C5 C6 C7 C8 . . . . -0.6(9) ?
    C4 C3 C8 C7 . . . . 1.1(7) ?
    Sn1 C3 C8 C7 . . . . -175.1(4) ?
    C6 C7 C8 C3 . . . . -0.7(8) ?
    C18 O1 C9 C10 . . . . 165.5(11) ?
    C11 O2 C10 C9 . . . . 165.4(11) ?
    O1 C9 C10 O2 . . . . -67.6(15) ?
    C10 O2 C11 C12 . . . . -167.9(11) ?
    C13 O3 C12 C11 . . . . -175.6(11) ?
    O2 C11 C12 O3 . . . . 63.6(15) ?
    C12 O3 C13 C14 . . . . 160.1(12) ?
    O3 C13 C14 O4 . . . . -63.5(16) ?
    C15 O4 C14 C13 . . . . 169.2(11) ?
    C14 O4 C15 C16 . . . . -117.0(15) ?
    O4 C15 C16 O5 . . . . -24(2) ?
    C17 O5 C16 C15 . . . . 171.3(13) ?
    C16 O5 C17 C18 . . . . -172.7(12) ?
    C9 O1 C18 C17 . . . . -155.4(12) ?
    O5 C17 C18 O1 . . . . 61.1(16) ?
loop_
    _geom_hbond_atom_site_label_D
    _geom_hbond_atom_site_label_H
    _geom_hbond_atom_site_label_A
    _geom_hbond_site_symmetry_A
    _geom_hbond_distance_DH
    _geom_hbond_distance_HA
    _geom_hbond_distance_DA
    _geom_hbond_angle_DHA
    _geom_hbond_publ_flag
    O1w H1w O1 . 0.82 2.09 2.860(10)
                                   156 n
    O1w H1w O4 3_767 0.82 2.05 2.740(10)
                                       143 n
    O1w H2w O3 . 0.82 2.15 2.820(10)
                                   139 n
    O1w H2w O5 3_767 0.82 2.24 2.910(10)
                                       139 n
