# Supplementary material for: Aqua­chloridodimethyl­phenyltin(IV)–15-crown-5 (2/1)
Source: Acta Crystallogr Sect E Struct Rep Online. 2008 Apr 26;64(Pt 5):m721. doi: 10.1107/S1600536808011070 (PMC2961118; doi:10.1107/S1600536808011070)
Supplement: Supplementary file 2 [file e-64-0m721-Isup2.hkl]

# 
# h,k,l, Fc-squared, Fo-squared, sigma(Fo-squared) and status flag 
# 
data_I
_shelx_title '  P21/n' 
_shelx_refln_list_code          4 
_shelx_F_calc_maximum      241.98 
_exptl_crystal_F_000       784.00 
_reflns_d_resolution_high  0.7711 
 
loop_ 
 _symmetry_equiv_pos_as_xyz 
 'x, y, z' 
 '-x+1/2, y+1/2, -z+1/2' 
 '-x, -y, -z' 
 'x-1/2, -y-1/2, z-1/2' 
 
_cell_length_a     9.8700 
_cell_length_b    18.9814 
_cell_length_c     9.8770 
_cell_angle_alpha  90.000 
_cell_angle_beta  113.636 
_cell_angle_gamma  90.000 
 
_shelx_F_squared_multiplier     1.000 
 
loop_ 
 _refln_index_h 
 _refln_index_k 
 _refln_index_l 
 _refln_F_squared_calc 
 _refln_F_squared_meas 
 _refln_F_squared_sigma 
 _refln_observed_status 
   2   0   0     7107.23     8632.92     84.20 o 
   4   0   0      895.23      859.06      9.13 o 
   6   0   0     1491.41     1521.74     14.86 o 
   8   0   0     5276.04     5424.28     92.90 o 
  10   0   0      287.52      284.89     24.27 o 
   2   1   0    13357.21    14100.04    111.64 o 
   3   1   0     7715.87     8112.38     57.40 o 
   4   1   0    20227.24    22509.87    219.29 o 
   5   1   0      281.16      332.93      3.65 o 
   6   1   0      389.22      374.14      4.11 o 
   7   1   0     1268.70     1199.90     15.42 o 
   8   1   0       23.13       11.29      3.08 o 
   9   1   0     1248.11     1100.50     19.29 o 
  10   1   0       75.40       80.48      7.39 o 
  11   1   0       85.03       46.05     41.90 o 
   1   2   0     1890.02     2220.46     13.87 o 
   2   2   0     5432.36     5708.95     43.12 o 
   3   2   0    19376.56    22567.76    227.53 o 
   4   2   0      195.76      286.07      5.80 o 
   5   2   0    10417.28    11297.70    100.81 o 
   6   2   0      381.25      326.50      4.45 o 
   7   2   0      422.03      433.65      6.54 o 
   8   2   0        6.40       13.40      2.83 o 
   9   2   0        2.72        0.83      2.14 o 
  10   2   0        2.80       -0.40      4.05 o 
  11   2   0      450.20      459.87     15.01 o 
   1   3   0    22339.29    24528.04    327.56 o 
   2   3   0    23004.69    24346.15    266.72 o 
   3   3   0       95.80      172.21      3.21 o 
   4   3   0    11377.97    11150.45     96.95 o 
   5   3   0      384.69      427.88      4.22 o 
   6   3   0     2234.34     1982.70     16.40 o 
   7   3   0     1884.86     1885.60     17.05 o 
   8   3   0       80.63       60.47      5.56 o 
   9   3   0      706.20      734.73     11.53 o 
  10   3   0      270.33      289.90     11.07 o 
  11   3   0        4.07        6.03      8.77 o 
   0   4   0    58552.88    65542.24   1419.77 o 
   1   4   0     1417.85     1486.91     14.06 o 
   2   4   0     4538.60     5056.66     41.99 o 
   3   4   0      903.15      602.63      7.24 o 
   4   4   0      134.74      156.27      2.22 o 
   5   4   0      324.74      414.90      7.76 o 
   6   4   0     1650.78     1714.22     14.54 o 
   7   4   0      740.71      818.73      9.98 o 
   8   4   0     3412.91     3334.12     56.87 o 
   9   4   0      187.77      161.03      6.85 o 
  10   4   0      453.14      431.75     17.50 o 
  11   4   0        9.49        2.70      6.77 o 
   1   5   0     4050.54     4000.70     61.94 o 
   2   5   0     3245.66     4336.67     40.81 o 
   3   5   0     4635.18     4698.91     41.80 o 
   4   5   0     4763.24     5918.61     55.65 o 
   5   5   0     1663.53     1491.93     17.43 o 
   6   5   0      326.27      387.88      5.02 o 
   7   5   0     2536.78     2372.67     47.03 o 
   8   5   0       10.24        8.93      2.03 o 
   9   5   0      844.09      826.87     16.50 o 
  10   5   0       37.75       32.41      5.11 o 
  11   5   0      222.10      220.84      7.84 o 
   0   6   0     4050.15     4810.40     49.60 o 
   1   6   0       16.48       15.43      1.42 o 
   2   6   0     2388.63     2315.20     22.59 o 
   3   6   0    15108.96    15267.78    191.84 o 
   4   6   0      302.08      396.21      3.88 o 
   5   6   0     6048.41     5916.98     50.71 o 
   6   6   0      901.04      889.66      8.10 o 
   7   6   0      898.32      836.41      9.31 o 
   8   6   0       72.91       67.03      3.36 o 
   9   6   0       37.06       23.34      5.20 o 
  10   6   0      144.36      141.82      6.33 o 
  11   6   0      351.06      362.71     16.87 o 
   1   7   0     7661.61     8197.90     74.20 o 
   2   7   0    14200.49    16187.11    206.99 o 
   3   7   0       15.24       17.90      3.05 o 
   4   7   0     2374.96     2560.71     30.50 o 
   5   7   0       48.99       49.24      1.87 o 
   6   7   0     5786.91     5714.02     60.38 o 
   7   7   0      426.78      431.80     19.43 o 
   8   7   0       34.15       26.78      4.48 o 
   9   7   0       97.37       98.72     11.49 o 
  10   7   0      363.09      352.09     12.06 o 
  11   7   0        7.56       17.60      8.15 o 
   0   8   0     1478.06     1890.86     23.96 o 
   1   8   0      194.12      107.45      2.09 o 
   2   8   0    12027.83    13718.22    132.12 o 
   3   8   0     1222.53     1173.71     13.92 o 
   4   8   0      164.80      146.30      4.79 o 
   5   8   0     1822.68     1801.02     11.13 o 
   6   8   0     2318.14     2245.95     16.67 o 
   7   8   0      406.85      432.48      8.23 o 
   8   8   0      898.95      885.44     19.73 o 
   9   8   0       45.68       34.13      5.53 o 
  10   8   0      411.47      383.81     29.99 o 
  11   8   0       27.88       34.64      9.62 o 
   1   9   0    11300.29    10762.52    184.08 o 
   2   9   0      688.62      799.25      5.60 o 
   3   9   0     4363.87     4479.20     40.69 o 
   4   9   0       45.34       31.61      3.54 o 
   5   9   0      529.72      503.15      9.85 o 
   6   9   0       10.99       11.09      4.36 o 
   7   9   0     1838.38     1681.96     33.11 o 
   8   9   0       19.25       19.24      2.44 o 
   9   9   0      658.26      688.77     34.82 o 
  10   9   0       62.40       54.97     10.45 o 
   0  10   0     2534.92     2937.11     39.37 o 
   1  10   0     1091.53      906.62      9.95 o 
   2  10   0     3251.79     3436.21     26.83 o 
   3  10   0     2712.73     2759.71     32.00 o 
   4  10   0       37.93       45.68      3.60 o 
   5  10   0     2607.63     2604.38     31.91 o 
   6  10   0      469.26      526.56     17.19 o 
   7  10   0      687.31      651.48     19.19 o 
   8  10   0      236.62      227.75     12.79 o 
   9  10   0      143.31      141.11     12.27 o 
  10  10   0      260.74      233.52     26.20 o 
   1  11   0      290.97      215.61      4.85 o 
   2  11   0     4109.27     3991.04     31.93 o 
   3  11   0       42.88       63.24      4.21 o 
   4  11   0     3146.45     3109.57     35.84 o 
   5  11   0      144.88      142.15      4.41 o 
   6  11   0     2811.93     3053.95     65.91 o 
   7  11   0        0.45       -4.16      6.26 o 
   8  11   0        1.16       14.60      7.38 o 
   9  11   0        1.11        9.03      7.85 o 
  10  11   0      211.96      257.46     21.26 o 
   0  12   0     1400.44     1431.83     19.26 o 
   1  12   0      370.38      294.82      4.71 o 
   2  12   0     2507.48     2467.58     19.93 o 
   3  12   0     3110.26     3123.90     36.32 o 
   4  12   0       31.50       32.88      5.46 o 
   5  12   0     2334.96     2112.06     73.00 o 
   6  12   0     1307.89     1347.37     34.67 o 
   7  12   0       55.69       58.28      9.55 o 
   8  12   0      291.45      324.77     35.07 o 
   9  12   0        3.97        2.07      7.21 o 
  10  12   0      202.49      189.10     18.62 o 
   1  13   0     4593.41     4556.20     40.54 o 
   2  13   0       52.66       48.60      1.77 o 
   3  13   0     1061.97     1103.77     14.37 o 
   4  13   0      128.28      143.02      6.03 o 
   5  13   0      379.26      438.26     15.77 o 
   6  13   0        1.32       -3.07      6.21 o 
   7  13   0     1027.18      956.67     35.41 o 
   8  13   0        1.47       -4.57      8.53 o 
   9  13   0      674.82      718.89     25.99 o 
   0  14   0     5104.64     5371.82     80.47 o 
   1  14   0      891.92      892.09      9.50 o 
   2  14   0     1402.04     1329.23     11.13 o 
   3  14   0      629.31      676.52     10.42 o 
   4  14   0        1.68       -0.41      2.48 o 
   5  14   0     1042.87     1013.86     45.55 o 
   6  14   0      335.31      390.26     16.57 o 
   7  14   0      171.30      189.78     16.06 o 
   8  14   0      720.38      815.62     27.03 o 
   9  14   0       48.50       39.76     13.29 o 
   1  15   0      367.17      338.93      5.42 o 
   2  15   0     1094.69     1040.43      9.54 o 
   3  15   0       40.44       48.00      3.78 o 
   4  15   0     4332.16     4403.28     76.51 o 
   5  15   0       25.02       28.45      4.81 o 
   6  15   0      969.03     1041.95     49.31 o 
   7  15   0       75.90       77.82     11.02 o 
   8  15   0        0.24        5.49      8.30 o 
   9  15   0       36.76       30.89     11.12 o 
   0  16   0     1106.84     1070.99     20.53 o 
   1  16   0      270.66      306.19      5.81 o 
   2  16   0      518.08      505.18      5.75 o 
   3  16   0     2244.10     2281.64     29.74 o 
   4  16   0        0.09        1.69      2.21 o 
   5  16   0     1575.12     1567.21     34.99 o 
   6  16   0      114.26      123.22     11.83 o 
   7  16   0      131.16      153.31     16.24 o 
   8  16   0      123.37      153.22     33.33 o 
   1  17   0     2752.76     2851.08     27.56 o 
   2  17   0      141.29      144.02      5.13 o 
   3  17   0      373.01      323.03      8.32 o 
   4  17   0      422.53      448.73     10.58 o 
   5  17   0       72.29       89.96     12.89 o 
   6  17   0       12.36       17.44      9.77 o 
   7  17   0      547.33      565.97     30.74 o 
   8  17   0       47.78       42.05     11.93 o 
   0  18   0     2990.57     2891.61     37.09 o 
   1  18   0        1.79        2.42      2.43 o 
   2  18   0      824.02      827.30     13.83 o 
   3  18   0      264.43      275.59      7.47 o 
   4  18   0       26.80       46.92      9.38 o 
   5  18   0      202.23      181.94     21.22 o 
   6  18   0      187.04      230.19     14.76 o 
   7  18   0        0.08        4.39      9.78 o 
   1  19   0      425.72      430.83      6.33 o 
   2  19   0      381.13      324.15      8.06 o 
   3  19   0       56.90       51.95      6.76 o 
   4  19   0     1436.63     1454.72     44.51 o 
   5  19   0       17.90       32.61      8.77 o 
   6  19   0      232.91      257.31     16.18 o 
   7  19   0       42.75       40.17     11.26 o 
   0  20   0       78.15       85.64      8.10 o 
   1  20   0      232.87      261.10      6.65 o 
   2  20   0       59.98       48.18      3.88 o 
   3  20   0      931.13      938.15     16.43 o 
   4  20   0        3.51        1.93      6.70 o 
   5  20   0      534.68      498.37     20.09 o 
   6  20   0       12.81       20.55     10.01 o 
   1  21   0      849.95      839.43     16.05 o 
   2  21   0      193.20      163.36     16.13 o 
   3  21   0       56.34       25.29      6.83 o 
   4  21   0      170.06      206.86     19.99 o 
   5  21   0       24.73       18.96     19.40 o 
   6  21   0       32.77       28.12     12.38 o 
   0  22   0      936.70      802.11     22.35 o 
   1  22   0       11.64        7.84      2.58 o 
   2  22   0      352.30      414.35     10.62 o 
   3  22   0       46.73       23.00      7.24 o 
   4  22   0        4.52        8.06      9.24 o 
   5  22   0       31.69        9.79     10.36 o 
   1  23   0      251.44      275.66     10.26 o 
   2  23   0      219.68      187.45      7.53 o 
   3  23   0       43.56       20.11      9.99 o 
   4  23   0      291.43      353.86     24.96 o 
   0  24   0        4.25        3.96      3.84 o 
   1  24   0      133.56      162.32      9.53 o 
   2  24   0        0.19        3.53      4.26 o 
 -11   0   1      336.36      337.84     17.29 o 
  -9   0   1      430.10      401.57     13.73 o 
  -7   0   1      167.45      188.11      6.96 o 
  -5   0   1    13331.12    13817.44    236.66 o 
  -3   0   1     6650.80     6742.39     89.40 o 
   1   0   1     1567.27     2325.84     28.63 o 
   3   0   1    26001.36    27583.44    461.12 o 
   5   0   1     4141.07     4182.36     48.21 o 
   7   0   1     1807.79     1726.81     22.83 o 
   9   0   1       29.51       27.65      5.85 o 
  11   0   1      403.69      431.54     35.10 o 
 -12   1   1      285.75      289.81     10.48 o 
 -11   1   1        1.40       10.98      6.38 o 
 -10   1   1      426.08      440.16     10.01 o 
  -9   1   1     1561.96     1570.90     24.04 o 
  -8   1   1       17.79       19.45      3.28 o 
  -7   1   1     1341.00     1229.25     14.20 o 
  -6   1   1     1949.96     2085.41     20.17 o 
  -5   1   1      408.64      405.46      6.29 o 
  -4   1   1    18223.44    20398.97    267.20 o 
  -3   1   1        4.09        1.03      1.22 o 
  -2   1   1     8061.05     9879.24    202.17 o 
   1   1   1    30780.44    32813.46    394.14 o 
   2   1   1      969.85     1262.00      8.82 o 
   3   1   1     2309.88     2436.91     20.59 o 
   4   1   1    10188.89    11345.86    100.52 o 
   5   1   1        1.10        4.61      1.56 o 
   6   1   1      756.77      811.36      8.31 o 
   7   1   1     1556.58     1594.04     15.66 o 
   8   1   1       61.65       53.70      4.50 o 
   9   1   1      426.25      458.15      9.18 o 
  10   1   1       86.75       80.03      9.67 o 
  11   1   1       77.00      112.46      9.73 o 
 -12   2   1        4.96       11.21      5.58 o 
 -11   2   1       20.85        5.65      3.49 o 
 -10   2   1      542.76      507.52     16.33 o 
  -9   2   1        2.59        6.72      4.43 o 
  -8   2   1     5395.43     5495.27     75.87 o 
  -7   2   1       56.04       59.30      3.28 o 
  -6   2   1     1822.01     1848.50     18.03 o 
  -5   2   1        9.92       13.49      1.66 o 
  -4   2   1     1712.37     2163.16     18.35 o 
  -3   2   1      707.88      918.06      6.32 o 
  -2   2   1    15631.87    16667.34    341.07 o 
  -1   2   1     2527.36     2133.77     32.60 o 
   0   2   1    35951.27    37912.80    472.79 o 
   1   2   1       41.37       22.46      1.95 o 
   2   2   1       86.48       50.21      3.42 o 
   3   2   1       89.69      107.36      3.37 o 
   4   2   1     2843.11     2600.75     19.07 o 
   5   2   1       74.60       57.37      2.20 o 
   6   2   1     1312.04     1197.19     10.65 o 
   7   2   1      148.57      144.01      4.94 o 
   8   2   1     2707.45     2511.07     25.15 o 
   9   2   1       64.40       44.79      5.90 o 
  10   2   1      307.06      234.99      6.99 o 
  11   2   1        0.02       -1.64      6.63 o 
 -12   3   1      180.99      198.99     13.60 o 
 -11   3   1       75.04       94.82      5.31 o 
 -10   3   1       23.46       19.55      4.38 o 
  -9   3   1     1128.08     1153.33     17.70 o 
  -8   3   1       95.85      121.47     12.76 o 
  -7   3   1     2421.28     2328.73     29.75 o 
  -6   3   1     2217.49     2275.77     27.38 o 
  -5   3   1     1920.75     1697.59     14.72 o 
  -4   3   1     5973.64     5844.47     57.38 o 
  -3   3   1     2952.22     3841.28     45.98 o 
  -2   3   1     2014.12     2674.41     43.44 o 
  -1   3   1    21828.92    24112.12    321.32 o 
   0   3   1    10266.84    11344.09     96.43 o 
   1   3   1    31869.78    34719.82    430.67 o 
   2   3   1     1790.46     1905.06     13.31 o 
   3   3   1     6918.88     7630.83    101.47 o 
   4   3   1     5271.80     5617.01     43.37 o 
   5   3   1     1037.87     1017.34      8.14 o 
   6   3   1      417.49      350.59      4.50 o 
   7   3   1     1175.54     1280.01     11.93 o 
   8   3   1      487.02      456.79      7.69 o 
   9   3   1      923.11      996.00     17.85 o 
  10   3   1       12.99        6.54      3.01 o 
  11   3   1      166.88      181.44     11.21 o 
 -11   4   1      448.17      440.62     10.13 o 
 -10   4   1       30.61       17.84      3.78 o 
  -9   4   1      253.11      258.16      6.49 o 
  -8   4   1       53.76       59.55      4.46 o 
  -7   4   1      416.19      383.79      7.70 o 
  -6   4   1     2232.58     2344.56     26.75 o 
  -5   4   1    11127.71    11613.48    266.68 o 
  -4   4   1     2877.40     2806.17     23.73 o 
  -3   4   1    20229.96    22449.47    295.36 o 
  -2   4   1      291.47      449.06      7.54 o 
  -1   4   1    17427.49    20502.87    463.37 o 
   0   4   1     1408.61     1417.69     11.07 o 
   1   4   1     2697.48     2516.62     21.32 o 
   2   4   1     3420.13     3525.02     25.35 o 
   3   4   1    27623.14    29096.42    353.80 o 
   4   4   1      637.42      651.62      5.48 o 
   5   4   1     6210.30     6411.20     51.92 o 
   6   4   1      112.24       89.56      3.38 o 
   7   4   1     1068.70     1036.49     12.54 o 
   8   4   1       77.31       42.21      3.09 o 
   9   4   1        1.80        1.22      3.26 o 
  10   4   1       90.76       61.46     14.23 o 
  11   4   1      268.34      307.28     19.94 o 
 -11   5   1        1.40        5.79      3.16 o 
 -10   5   1      459.70      488.44      8.83 o 
  -9   5   1      552.73      550.29     10.49 o 
  -8   5   1      174.73      174.32      5.63 o 
  -7   5   1     1384.92     1344.75     14.85 o 
  -6   5   1     2448.95     2431.54     23.90 o 
  -5   5   1       67.23       98.34      3.07 o 
  -4   5   1    11457.41    12809.79    147.55 o 
  -3   5   1      782.98     1103.07      8.59 o 
  -2   5   1    19394.22    21512.38    243.85 o 
  -1   5   1     2612.74     2847.12     25.11 o 
   0   5   1     9343.46    11382.03    109.61 o 
   1   5   1     8161.31     9427.88     79.22 o 
   2   5   1     2505.59     2965.70     21.13 o 
   3   5   1        2.60        5.05      1.14 o 
   4   5   1     5311.60     5552.27     41.92 o 
   5   5   1       17.25       15.01      2.06 o 
   6   5   1     5137.62     4887.43     39.82 o 
   7   5   1      684.05      639.54      7.34 o 
   8   5   1       51.21       46.76      2.93 o 
   9   5   1      135.68      111.55      7.86 o 
  10   5   1      132.63       99.47      5.63 o 
  11   5   1       23.80        2.10     16.21 o 
 -11   6   1       65.30       52.63      8.96 o 
 -10   6   1      461.94      503.22      9.54 o 
  -9   6   1        0.14       -0.46      2.03 o 
  -8   6   1     2518.76     2650.41     28.99 o 
  -7   6   1      448.11      413.64      5.97 o 
  -6   6   1     2945.79     3030.06     29.30 o 
  -5   6   1      479.09      556.30      5.73 o 
  -4   6   1       35.28       29.82      1.89 o 
  -3   6   1     2775.68     2715.22     60.31 o 
  -2   6   1    10049.93    10842.09    100.74 o 
  -1   6   1     1754.01     1690.25     13.88 o 
   0   6   1    16993.09    17116.68    187.44 o 
   1   6   1     2426.76     2331.67     18.04 o 
   2   6   1     8957.44     9635.44     83.46 o 
   3   6   1     2260.87     1897.18     13.65 o 
   4   6   1      321.36      391.95      4.10 o 
   5   6   1     2187.91     2007.68     15.64 o 
   6   6   1     2005.63     2008.51     16.33 o 
   7   6   1      393.63      378.84     10.69 o 
   8   6   1      882.56      868.71     21.44 o 
   9   6   1      104.52      109.78      3.94 o 
  10   6   1      497.07      461.75     23.16 o 
 -11   7   1      227.90      179.95     13.36 o 
 -10   7   1       19.55       18.61      3.26 o 
  -9   7   1      538.93      483.59     14.37 o 
  -8   7   1       42.49       48.54      2.54 o 
  -7   7   1     4378.65     4337.68     45.31 o 
  -6   7   1      127.24      141.51      2.86 o 
  -5   7   1     1720.86     1560.81     13.24 o 
  -4   7   1     1796.63     1762.06     26.41 o 
  -3   7   1     2639.71     2837.89     27.17 o 
  -2   7   1      848.78      774.98      8.29 o 
  -1   7   1     9386.42    10539.94    100.02 o 
   0   7   1      933.85      892.14      7.88 o 
   1   7   1    22082.93    25270.95    322.71 o 
   2   7   1     1827.93     1500.97     15.62 o 
   3   7   1     2561.85     2300.26     16.37 o 
   4   7   1      889.52      824.03      7.37 o 
   5   7   1      782.50      841.58      7.54 o 
   6   7   1        8.64       14.07      1.57 o 
   7   7   1     1166.18     1127.17     16.26 o 
   8   7   1      109.56      104.33      5.96 o 
   9   7   1     1155.27     1143.42     22.34 o 
  10   7   1       43.09       58.59     11.37 o 
 -11   8   1      539.39      538.49     25.84 o 
 -10   8   1      190.40      176.87     12.49 o 
  -9   8   1      118.23      118.35      3.88 o 
  -8   8   1      263.77      294.20      4.98 o 
  -7   8   1      678.01      643.81      7.93 o 
  -6   8   1     1549.43     1662.76     23.43 o 
  -5   8   1     3196.09     3497.88     54.42 o 
  -4   8   1       62.26       61.71      5.55 o 
  -3   8   1    10776.04    11957.96    161.32 o 
  -2   8   1     3960.22     4135.94     42.78 o 
  -1   8   1     4104.62     4405.89     40.76 o 
   0   8   1      628.72      434.76      3.85 o 
   1   8   1     1496.12     1662.68     15.65 o 
   2   8   1     4678.59     4769.93     41.82 o 
   3   8   1     4272.35     5259.82     70.22 o 
   4   8   1        2.36        3.13      1.21 o 
   5   8   1     4543.72     4534.51     35.52 o 
   6   8   1      361.91      319.59      5.12 o 
   7   8   1      437.69      428.48      8.68 o 
   8   8   1      345.55      277.16      6.00 o 
   9   8   1       92.27       89.95      7.28 o 
  10   8   1      198.46      218.09     17.30 o 
 -11   9   1        0.27        6.96      7.77 o 
 -10   9   1      430.54      486.83     37.71 o 
  -9   9   1       12.63       27.26      4.55 o 
  -8   9   1       34.77       36.07      2.56 o 
  -7   9   1      340.57      402.67     15.07 o 
  -6   9   1     2226.16     2285.90     41.25 o 
  -5   9   1       45.82       78.48      6.98 o 
  -4   9   1     5689.39     5810.95     91.61 o 
  -3   9   1      121.11      107.76      3.44 o 
  -2   9   1    14310.24    15122.97    162.70 o 
  -1   9   1     2000.77     2025.06     16.03 o 
   0   9   1      298.61      375.40      4.21 o 
   1   9   1      541.18      601.33      5.30 o 
   2   9   1     4859.02     4511.49     40.54 o 
   3   9   1       59.99       77.31      5.12 o 
   4   9   1     3213.62     3229.04     42.66 o 
   5   9   1      245.86      286.15      8.54 o 
   6   9   1     4774.15     4713.74     53.60 o 
   7   9   1        8.50        8.84      1.57 o 
   8   9   1        7.17        7.67      1.56 o 
   9   9   1       30.29       20.94      6.64 o 
  10   9   1      150.78      134.71     26.45 o 
 -11  10   1       96.08      105.62     12.87 o 
 -10  10   1      247.94      280.26     19.19 o 
  -9  10   1       46.45       38.46     13.89 o 
  -8  10   1      581.34      599.62     29.25 o 
  -7  10   1      303.53      326.67     14.36 o 
  -6  10   1     2289.21     2241.62     41.65 o 
  -5  10   1     1157.88     1284.58     24.11 o 
  -4  10   1      312.71      304.65      3.51 o 
  -3  10   1     4119.51     4434.81     52.98 o 
  -2  10   1     3716.71     3892.75     49.10 o 
  -1  10   1        1.83       13.23      2.67 o 
   0  10   1     4975.12     5061.30     48.17 o 
   1  10   1        3.75        7.34      1.82 o 
   2  10   1     9537.61     9539.19     93.56 o 
   3  10   1     1144.67     1210.22     15.77 o 
   4  10   1        5.03        3.60      3.12 o 
   5  10   1     2476.76     2508.37     33.27 o 
   6  10   1      842.62      794.07     21.64 o 
   7  10   1      156.39      161.38      6.39 o 
   8  10   1      440.79      460.47     15.99 o 
   9  10   1       11.88       24.92      9.30 o 
  10  10   1      350.81      356.21     25.71 o 
 -10  11   1       34.13       49.35     15.42 o 
  -9  11   1      635.91      621.20     25.29 o 
  -8  11   1      111.17      121.18     11.70 o 
  -7  11   1     2227.33     2369.88     62.86 o 
  -6  11   1       20.88       14.72      6.74 o 
  -5  11   1      606.69      665.40     16.85 o 
  -4  11   1       40.43       62.79      2.47 o 
  -3  11   1     1945.55     2129.34     23.58 o 
  -2  11   1      658.71      727.06     14.37 o 
  -1  11   1     5636.48     5896.73     55.21 o 
   0  11   1     1006.20      996.60      8.11 o 
   1  11   1    11048.83    12179.42    130.83 o 
   2  11   1       37.96       59.39      3.17 o 
   3  11   1     1816.34     1634.45     20.57 o 
   4  11   1        3.32       16.50      4.31 o 
   5  11   1      104.31      128.33      7.23 o 
   6  11   1       78.11       85.06      3.74 o 
   7  11   1     1273.02     1305.51     21.82 o 
   8  11   1        1.75       -2.85      7.77 o 
   9  11   1      891.32      979.42     34.53 o 
  10  11   1        6.80       10.47     11.80 o 
 -10  12   1      212.01      244.58     19.11 o 
  -9  12   1       63.32      101.57     26.76 o 
  -8  12   1      411.38      432.22     17.38 o 
  -7  12   1      337.95      325.38     16.50 o 
  -6  12   1      575.07      507.23     17.12 o 
  -5  12   1     1078.29     1253.78     26.01 o 
  -4  12   1      158.06      170.24      4.99 o 
  -3  12   1     3597.53     3610.12     42.10 o 
  -2  12   1     4287.44     4010.70     40.38 o 
  -1  12   1      822.19      792.37      7.61 o 
   0  12   1     3882.13     3458.34     28.63 o 
   1  12   1      877.58      916.20      7.27 o 
   2  12   1     2049.85     1865.77     14.90 o 
   3  12   1     1343.17     1397.12     20.38 o 
   4  12   1      348.68      430.77     10.82 o 
   5  12   1     2520.13     2328.94     33.13 o 
   6  12   1      230.63      182.15      5.75 o 
   7  12   1      359.99      358.46     11.64 o 
   8  12   1      627.50      613.02     40.95 o 
   9  12   1       85.93       80.95     12.51 o 
 -10  13   1      220.76      272.42     19.32 o 
  -9  13   1       32.52       43.66     12.78 o 
  -8  13   1        2.24        8.96      7.51 o 
  -7  13   1        2.60        7.21      7.16 o 
  -6  13   1     1701.42     1723.45     36.41 o 
  -5  13   1       65.53       60.58     10.03 o 
  -4  13   1     4292.35     4050.95     67.03 o 
  -3  13   1       48.46       55.83      4.45 o 
  -2  13   1     3693.11     3695.00     38.29 o 
  -1  13   1      124.07      129.02      6.87 o 
   0  13   1       71.90       90.02      2.83 o 
   1  13   1        8.47       21.12      1.78 o 
   2  13   1     1947.58     1794.23     13.50 o 
   3  13   1        0.01        3.82      3.65 o 
   4  13   1     4548.68     4758.77     59.50 o 
   5  13   1      174.84      144.12      8.48 o 
   6  13   1     1886.37     1969.30     29.81 o 
   7  13   1       21.26       23.66      8.79 o 
   8  13   1        4.86        4.31      7.70 o 
   9  13   1        1.07        7.97      8.71 o 
 -10  14   1      111.99      110.42     18.78 o 
  -9  14   1       36.33       36.59     13.34 o 
  -8  14   1      200.21      210.54     17.12 o 
  -7  14   1       42.80       34.14      8.87 o 
  -6  14   1      889.91      908.59     28.72 o 
  -5  14   1     2065.23     2172.06     77.17 o 
  -4  14   1       20.67        7.58      2.86 o 
  -3  14   1     2033.11     2006.07     47.43 o 
  -2  14   1      758.66      767.48      9.53 o 
  -1  14   1      416.48      446.22      6.00 o 
   0  14   1      948.13     1089.25     11.30 o 
   1  14   1       27.17       32.95      2.21 o 
   2  14   1     1763.38     1747.85     13.94 o 
   3  14   1     1497.00     1409.81     18.25 o 
   4  14   1        0.54       -1.27      2.08 o 
   5  14   1     1549.16     1445.18     59.03 o 
   6  14   1      104.11       98.72     12.68 o 
   7  14   1      255.31      350.55     28.17 o 
   8  14   1      414.96      424.61     21.15 o 
   9  14   1        5.40        8.68      9.31 o 
  -9  15   1      576.30      616.60     34.23 o 
  -8  15   1       23.15       20.34      9.34 o 
  -7  15   1      725.78      790.29     24.22 o 
  -6  15   1       52.07       55.98     11.52 o 
  -5  15   1      689.15      709.56     20.89 o 
  -4  15   1      431.67      412.89     10.07 o 
  -3  15   1      181.97      242.48      8.04 o 
  -2  15   1       15.43       17.54      2.68 o 
  -1  15   1     3684.16     3674.95     36.56 o 
   0  15   1      115.84       84.49      3.51 o 
   1  15   1     2689.60     2581.32     25.40 o 
   2  15   1      246.44      231.39      3.39 o 
   3  15   1     1117.24     1180.50     15.34 o 
   4  15   1      250.66      241.60      5.96 o 
   5  15   1       23.67        9.57      3.24 o 
   6  15   1       14.19       10.12      3.54 o 
   7  15   1      770.65      825.65     40.91 o 
   8  15   1       97.08      115.86     14.47 o 
  -9  16   1       55.56       62.48     16.31 o 
  -8  16   1      642.07      717.77     32.58 o 
  -7  16   1       10.64        9.76      7.73 o 
  -6  16   1      532.48      506.76     22.73 o 
  -5  16   1      544.68      577.98     19.21 o 
  -4  16   1       65.28       74.40     11.50 o 
  -3  16   1      807.91      746.43     13.50 o 
  -2  16   1      731.30      593.80      8.65 o 
  -1  16   1      146.41      131.33      4.38 o 
   0  16   1     3963.64     4067.31     40.19 o 
   1  16   1       74.83       61.11      2.81 o 
   2  16   1      682.78      685.99      8.57 o 
   3  16   1      419.52      391.44      8.61 o 
   4  16   1      157.39      141.54      7.40 o 
   5  16   1      496.17      455.41     36.23 o 
   6  16   1      166.47      214.21     20.11 o 
   7  16   1       48.16       59.86     11.68 o 
   8  16   1      477.92      466.18     31.20 o 
  -8  17   1       14.16       -0.08     14.50 o 
  -7  17   1       61.51       74.01     11.19 o 
  -6  17   1      471.49      472.73     18.93 o 
  -5  17   1       18.07       18.78      2.85 o 
  -4  17   1     2146.31     1995.45     34.02 o 
  -3  17   1        3.08        2.36      1.44 o 
  -2  17   1     1033.42     1016.91     18.35 o 
  -1  17   1      334.81      343.00      7.38 o 
   0  17   1      121.18      147.26      4.51 o 
   1  17   1       85.22       89.56      4.85 o 
   2  17   1      379.38      398.24      8.52 o 
   3  17   1       51.02       66.39      7.45 o 
   4  17   1     2058.78     2069.41     58.76 o 
   5  17   1        2.52        5.36      3.79 o 
   6  17   1      370.54      312.75     17.05 o 
   7  17   1       12.05       19.69      9.90 o 
   8  17   1       31.27       47.37     17.42 o 
  -8  18   1       33.73       56.35     12.29 o 
  -7  18   1       27.81       20.11     10.96 o 
  -6  18   1       69.98       43.64     11.80 o 
  -5  18   1     1176.73     1233.71     31.24 o 
  -4  18   1       14.87       11.65      4.10 o 
  -3  18   1     1177.71     1284.10     20.85 o 
  -2  18   1      279.61      230.69      3.82 o 
  -1  18   1      687.77      626.06      9.30 o 
   0  18   1      404.25      395.51      7.18 o 
   1  18   1      133.61      127.67      5.74 o 
   2  18   1      120.10      122.17      4.58 o 
   3  18   1     1116.33     1012.87     16.66 o 
   4  18   1       47.53       54.49      6.42 o 
   5  18   1      559.69      546.02     36.00 o 
   6  18   1        9.90        8.54      7.90 o 
   7  18   1      170.69      213.14     17.51 o 
  -7  19   1      298.19      356.11     23.30 o 
  -6  19   1       36.09       46.37     10.08 o 
  -5  19   1      218.70      264.07     24.06 o 
  -4  19   1      364.65      342.66      8.07 o 
  -3  19   1       78.01      112.63      7.69 o 
  -2  19   1      192.95      202.98      6.59 o 
  -1  19   1     1945.13     2013.25     22.84 o 
   0  19   1        6.92       13.82      3.84 o 
   1  19   1     1032.91      966.22     12.06 o 
   2  19   1      161.07      182.24      4.49 o 
   3  19   1      353.79      386.39     11.63 o 
   4  19   1      175.08      193.93     18.97 o 
   5  19   1        2.27       -4.17      7.06 o 
   6  19   1       30.90       46.71     10.57 o 
  -7  20   1       10.18       20.24     10.00 o 
  -6  20   1      174.45      163.36     14.28 o 
  -5  20   1      108.97      121.87     13.21 o 
  -4  20   1        0.19       -1.81      4.75 o 
  -3  20   1      110.05      115.91      9.03 o 
  -2  20   1      388.09      323.78      5.90 o 
  -1  20   1        8.29        7.57      2.34 o 
   0  20   1     1883.68     1878.77     21.88 o 
   1  20   1        0.12        1.63      2.85 o 
   2  20   1      771.66      839.21     15.52 o 
   3  20   1       70.90       70.03      5.49 o 
   4  20   1       35.43       10.02      5.02 o 
   5  20   1       54.69       55.99     10.49 o 
   6  20   1      120.31      129.67     17.27 o 
  -6  21   1      111.33       80.40     57.09 o 
  -5  21   1        6.41        1.08      6.45 o 
  -4  21   1      693.83      656.04     18.83 o 
  -3  21   1       76.97       84.76      5.15 o 
  -2  21   1      365.10      347.50     10.15 o 
  -1  21   1      248.95      291.88      7.01 o 
   0  21   1       41.42       56.60      3.58 o 
   1  21   1      396.33      363.54     10.19 o 
   2  21   1      291.28      331.53     11.47 o 
   3  21   1       92.23      107.23      8.15 o 
   4  21   1      428.46      432.95     20.83 o 
   5  21   1       18.01       10.06      8.27 o 
  -5  22   1      312.73      361.69     16.32 o 
  -4  22   1       44.72       26.15     12.78 o 
  -3  22   1      685.78      766.99     16.06 o 
  -2  22   1        2.42        0.11      3.22 o 
  -1  22   1      203.34      156.09      6.78 o 
   0  22   1       19.07       16.78      2.91 o 
   1  22   1       60.95       53.68      5.74 o 
   2  22   1        3.70        4.41      4.28 o 
   3  22   1      507.45      444.06     19.00 o 
   4  22   1        9.93        3.88      8.82 o 
  -4  23   1      134.54      146.03     15.72 o 
  -3  23   1       13.91       14.31      4.44 o 
  -2  23   1      156.79      178.29      7.86 o 
  -1  23   1      254.61      260.91      7.39 o 
   0  23   1        6.73       12.43      2.71 o 
   1  23   1      331.32      295.09      9.75 o 
   2  23   1      130.37      155.17      7.93 o 
   3  23   1       38.37       21.55      8.25 o 
  -2  24   1      142.35      127.89      8.95 o 
  -1  24   1        0.30        3.77      3.40 o 
   0  24   1      426.85      411.76      9.80 o 
   1  24   1        0.88        5.00      3.99 o 
   2  24   1      349.30      363.55     16.51 o 
 -12   0   2       46.98       44.78      9.93 o 
 -10   0   2      753.58      945.90     15.13 o 
  -8   0   2     3452.07     3645.50     57.65 o 
  -6   0   2     5546.74     5321.14     78.59 o 
  -4   0   2        6.75       10.78      3.95 o 
  -2   0   2    47410.75    54652.82   1392.69 o 
   0   0   2    31012.70    29497.14    603.54 o 
   2   0   2    13780.11    13985.36    194.10 o 
   4   0   2     1267.06     1323.05     15.78 o 
   6   0   2     2417.01     2292.32     30.96 o 
   8   0   2     1226.75     1197.77     31.10 o 
  10   0   2      323.63      308.45     18.68 o 
 -12   1   2      138.02      148.36      8.32 o 
 -11   1   2       28.63       16.29      3.45 o 
 -10   1   2      213.28      267.50      5.91 o 
  -9   1   2     1496.15     1274.63     14.27 o 
  -8   1   2      338.31      275.52      5.30 o 
  -7   1   2     1700.83     1632.11     15.03 o 
  -6   1   2     4625.57     5026.95     45.11 o 
  -5   1   2     1387.82     1544.73     12.71 o 
  -4   1   2     5367.51     5173.63     56.46 o 
  -3   1   2      278.33      187.08      7.95 o 
  -2   1   2     3454.83     3843.71     34.24 o 
  -1   1   2    10799.84    11086.49    119.11 o 
   0   1   2     2275.81     2766.53     25.50 o 
   1   1   2     1707.93     2125.18     21.00 o 
   2   1   2     6349.97     5797.33     51.35 o 
   3   1   2     6522.68     6319.06     53.41 o 
   4   1   2     4921.01     4560.79     38.33 o 
   5   1   2       69.41       66.78      2.99 o 
   6   1   2      377.20      314.88      5.42 o 
   7   1   2     1155.21     1082.56     11.98 o 
   8   1   2      426.15      420.34      7.59 o 
   9   1   2      416.53      375.98      7.77 o 
  10   1   2       68.07       45.32     13.51 o 
 -12   2   2        8.44        9.34      3.65 o 
 -11   2   2      443.73      391.14      7.70 o 
 -10   2   2        1.66       -0.26      2.50 o 
  -9   2   2      908.80      950.86     12.10 o 
  -8   2   2       39.10       73.21      3.70 o 
  -7   2   2      383.26      323.78      5.91 o 
  -6   2   2      188.76      186.33      3.52 o 
  -5   2   2    18243.96    20019.37    243.69 o 
  -4   2   2     1008.53      988.41      8.53 o 
  -3   2   2     5036.21     4971.46     57.85 o 
  -2   2   2      163.49      317.45      5.37 o 
  -1   2   2     6623.31     6510.78     62.52 o 
   0   2   2    12858.73    12863.62    147.94 o 
   1   2   2      539.44      847.95      8.34 o 
   2   2   2     3964.14     3777.45     31.15 o 
   3   2   2     9091.51    10569.74    110.18 o 
   4   2   2      874.89      754.26      7.68 o 
   5   2   2     3025.27     3254.74     27.84 o 
   6   2   2        9.94       15.72      2.42 o 
   7   2   2     1955.40     1905.34     18.58 o 
   8   2   2       51.00       60.46      5.13 o 
   9   2   2        1.20        6.16      2.62 o 
  10   2   2       28.05       19.71      6.16 o 
 -12   3   2      263.14      305.18      8.33 o 
 -11   3   2       36.00       39.90      4.60 o 
 -10   3   2      631.03      708.32     11.82 o 
  -9   3   2      970.88     1017.48     14.27 o 
  -8   3   2        0.75        5.52      2.25 o 
  -7   3   2     1171.08     1306.60     12.93 o 
  -6   3   2     2002.02     2047.88     18.31 o 
  -5   3   2     1816.28     2010.51     15.92 o 
  -4   3   2    11767.64    12931.85    244.32 o 
  -3   3   2      319.01      416.89      5.25 o 
  -2   3   2    12080.26    13597.99    157.63 o 
  -1   3   2    15269.45    16470.10    227.59 o 
   0   3   2      196.19      316.78      9.05 o 
   1   3   2      982.97      803.13      7.44 o 
   2   3   2     2172.86     1534.24     12.59 o 
   3   3   2      473.05      473.83     10.58 o 
   4   3   2     8848.70     7974.43     67.44 o 
   5   3   2      118.05       99.16      3.39 o 
   6   3   2     2844.48     2592.18     23.26 o 
   7   3   2      641.09      648.87      8.70 o 
   8   3   2       65.93       80.99      3.83 o 
   9   3   2       75.03       76.48      5.97 o 
  10   3   2       28.88       20.79      7.04 o 
 -12   4   2        9.49       15.66      4.80 o 
 -11   4   2      147.22      102.07      5.61 o 
 -10   4   2      623.28      691.75     11.68 o 
  -9   4   2       33.53       29.44      4.42 o 
  -8   4   2     4211.57     4154.41     48.35 o 
  -7   4   2       11.81       27.90      1.81 o 
  -6   4   2     3168.60     3012.16     24.87 o 
  -5   4   2       83.98       83.45      2.75 o 
  -4   4   2     1228.72     1129.96     13.28 o 
  -3   4   2     3288.84     3053.51     43.53 o 
  -2   4   2     5073.48     5331.79     83.98 o 
  -1   4   2     5168.12     5196.53     51.34 o 
   0   4   2     6839.82     6775.02     59.20 o 
   1   4   2      487.95      429.11      4.55 o 
   2   4   2    11914.38    13242.87    129.35 o 
   3   4   2      200.72      388.83      4.97 o 
   4   4   2     2241.85     2049.66     16.25 o 
   5   4   2      994.90     1216.85     10.62 o 
   6   4   2     1562.81     1599.12     17.94 o 
   7   4   2       96.49      108.58      3.82 o 
   8   4   2      868.28      841.53     12.49 o 
   9   4   2       17.58       17.56      4.36 o 
  10   4   2      436.96      445.50     16.45 o 
 -12   5   2       86.91       80.18      7.99 o 
 -11   5   2       48.66       41.12      4.06 o 
 -10   5   2       20.05       15.41      3.52 o 
  -9   5   2     1230.08     1177.66     14.27 o 
  -8   5   2      479.40      475.00      8.21 o 
  -7   5   2     5776.33     6064.18     68.79 o 
  -6   5   2     2576.27     2768.36     27.06 o 
  -5   5   2     2895.52     3339.58     31.09 o 
  -4   5   2     2470.29     2460.69     25.32 o 
  -3   5   2      372.46      161.33      4.64 o 
  -2   5   2      781.01      816.44     16.92 o 
  -1   5   2     4255.25     4281.57     65.27 o 
   0   5   2    10437.71    11597.73    106.99 o 
   1   5   2    24197.67    25585.74    297.55 o 
   2   5   2     4192.71     4681.80     37.90 o 
   3   5   2     2092.15     2260.29     18.52 o 
   4   5   2      936.63     1306.14     11.66 o 
   5   5   2       36.49       22.68      2.23 o 
   6   5   2      155.74      167.33      4.02 o 
   7   5   2     1151.68     1153.99     12.33 o 
   8   5   2      266.46      261.67      6.89 o 
   9   5   2      895.62      823.81     24.81 o 
  10   5   2       86.01       -2.39      6.87 o 
 -12   6   2       39.51       37.61      7.35 o 
 -11   6   2      567.79      531.79     27.52 o 
 -10   6   2       35.66       50.77      3.61 o 
  -9   6   2      249.17      282.58      7.98 o 
  -8   6   2      500.17      509.19      9.75 o 
  -7   6   2      647.10      571.20      7.24 o 
  -6   6   2     1152.96     1110.91     11.26 o 
  -5   6   2     3490.84     3415.39     33.79 o 
  -4   6   2      190.63      262.76     15.04 o 
  -3   6   2    18360.08    20458.89    261.79 o 
  -2   6   2      532.56      515.27      5.06 o 
  -1   6   2     4613.41     4635.95     43.51 o 
   0   6   2     5619.85     5662.75     44.35 o 
   1   6   2     1320.40     1620.61     14.22 o 
   2   6   2     5522.18     5419.85     44.66 o 
   3   6   2     4784.17     4161.12     33.88 o 
   4   6   2      264.49      270.41      4.40 o 
   5   6   2     6698.96     6348.21     56.75 o 
   6   6   2       53.51       56.79      2.82 o 
   7   6   2      726.15      751.68      9.60 o 
   8   6   2      301.49      304.22      6.37 o 
   9   6   2        0.64        2.17      2.57 o 
  10   6   2      133.40      171.75      8.60 o 
 -11   7   2        0.75        6.85     11.10 o 
 -10   7   2      656.15      649.80      9.69 o 
  -9   7   2      233.84      282.26      6.10 o 
  -8   7   2       49.89       62.25      3.45 o 
  -7   7   2      275.42      279.75      4.29 o 
  -6   7   2      955.93      984.15     11.11 o 
  -5   7   2       44.39       31.99      2.32 o 
  -4   7   2    13055.93    14895.87    212.25 o 
  -3   7   2     1586.16     1737.36     25.85 o 
  -2   7   2    11196.36    12033.59    119.53 o 
  -1   7   2      489.48      376.61      4.93 o 
   0   7   2      384.18      592.21      5.56 o 
   1   7   2     1773.50     1865.84     14.24 o 
   2   7   2      810.07      836.47      9.99 o 
   3   7   2      472.79      390.12      6.07 o 
   4   7   2     7610.93     8238.96     78.35 o 
   5   7   2        5.24        5.09      2.01 o 
   6   7   2     4582.70     4564.86     39.08 o 
   7   7   2      106.33      115.16      5.40 o 
   8   7   2       16.45       23.42      3.11 o 
   9   7   2       50.42       53.30      4.86 o 
  10   7   2       28.02       12.93     12.39 o 
 -11   8   2      163.52      149.45     20.52 o 
 -10   8   2      140.24      155.87      9.01 o 
  -9   8   2       12.47       11.05      2.49 o 
  -8   8   2     2332.72     2204.71     28.97 o 
  -7   8   2        5.45        6.85      3.27 o 
  -6   8   2     2306.89     2310.60     20.49 o 
  -5   8   2      599.16      499.76      8.31 o 
  -4   8   2      157.52      164.46      6.80 o 
  -3   8   2     9140.90     8809.16    122.09 o 
  -2   8   2      738.11      930.43     16.58 o 
  -1   8   2     2024.15     1785.48     14.11 o 
   0   8   2    14176.92    15034.10    166.71 o 
   1   8   2      180.06      327.78      4.51 o 
   2   8   2    12816.64    13933.86    140.35 o 
   3   8   2     1379.85     1201.86     10.00 o 
   4   8   2      260.08      212.09      3.42 o 
   5   8   2     2262.77     2202.85     20.72 o 
   6   8   2      517.23      554.47      6.21 o 
   7   8   2      177.00      163.28      3.63 o 
   8   8   2      677.85      623.61     16.07 o 
   9   8   2        0.23       -0.78      5.98 o 
  10   8   2      408.46      433.64     25.94 o 
 -11   9   2       84.50       87.43     11.66 o 
 -10   9   2       22.53       14.36      7.31 o 
  -9   9   2      553.02      512.33     20.43 o 
  -8   9   2       39.13       52.32      2.20 o 
  -7   9   2     4253.25     4330.21     73.46 o 
  -6   9   2        5.51       10.49      5.60 o 
  -5   9   2     1183.74     1176.99     21.95 o 
  -4   9   2      791.26      679.35      8.18 o 
  -3   9   2     1099.11      750.04     17.68 o 
  -2   9   2        6.48        6.50      2.20 o 
  -1   9   2    10568.77    10482.75    105.30 o 
   0   9   2     1262.06      911.78      8.39 o 
   1   9   2    22117.38    23198.04    296.80 o 
   2   9   2        1.22        1.28      2.03 o 
   3   9   2     1906.16     1925.20     15.73 o 
   4   9   2      270.19      290.98      4.01 o 
   5   9   2       16.88        2.86      1.44 o 
   6   9   2      184.92      174.90      4.68 o 
   7   9   2      715.43      671.95     17.09 o 
   8   9   2        9.09        7.19      3.04 o 
   9   9   2     1061.01     1099.06     29.13 o 
 -11  10   2      486.60      512.12     21.61 o 
 -10  10   2      124.49      129.67     11.99 o 
  -9  10   2       49.81       59.12      9.18 o 
  -8  10   2      448.38      436.60     21.55 o 
  -7  10   2      182.32      186.02     11.86 o 
  -6  10   2     1156.52     1187.74     28.87 o 
  -5  10   2     1286.27     1305.23     33.45 o 
  -4  10   2       64.40       56.57      7.50 o 
  -3  10   2    11138.36    11305.92    106.22 o 
  -2  10   2     1922.02     2306.25     23.38 o 
  -1  10   2     2446.26     2753.79     23.03 o 
   0  10   2     4354.67     4421.07     40.59 o 
   1  10   2      289.66      273.54      6.60 o 
   2  10   2     1957.51     1903.91     17.79 o 
   3  10   2     1511.18     1419.82     12.91 o 
   4  10   2      337.60      266.81      3.88 o 
   5  10   2     3720.77     3598.55     42.47 o 
   6  10   2       37.43       33.37      1.80 o 
   7  10   2      302.06      312.06      7.27 o 
   8  10   2      489.41      487.12     13.64 o 
   9  10   2        9.88       14.23      6.31 o 
 -11  11   2       14.99       19.36      9.54 o 
 -10  11   2      500.05      513.96     20.46 o 
  -9  11   2       20.82       31.01      8.85 o 
  -8  11   2        0.13        6.60      6.64 o 
  -7  11   2      165.53      153.06     13.72 o 
  -6  11   2      662.84      626.89     36.30 o 
  -5  11   2       38.30       32.64      6.35 o 
  -4  11   2     6454.99     6892.00    115.83 o 
  -3  11   2      102.65       68.72      1.82 o 
  -2  11   2    11686.18    12350.94    111.89 o 
  -1  11   2      327.44      292.82      5.28 o 
   0  11   2      123.00      113.69      3.84 o 
   1  11   2       34.49       48.92      5.57 o 
   2  11   2      730.60      740.32      9.11 o 
   3  11   2      112.24      102.91      2.97 o 
   4  11   2     4434.88     4657.04     40.14 o 
   5  11   2        5.08        2.00      1.61 o 
   6  11   2     1754.55     1673.04     33.40 o 
   7  11   2        0.53        2.83      1.57 o 
   8  11   2       59.71       56.98      8.21 o 
   9  11   2       12.07       16.74      6.53 o 
 -10  12   2       66.16       81.53     11.75 o 
  -9  12   2      157.74      178.89     43.64 o 
  -8  12   2      606.22      625.89     20.38 o 
  -7  12   2       76.04       83.64     11.95 o 
  -6  12   2     2876.95     2956.50     54.06 o 
  -5  12   2     1764.15     1742.06     33.32 o 
  -4  12   2        0.69        2.38      5.83 o 
  -3  12   2     4615.76     4281.88     71.28 o 
  -2  12   2      233.13      251.40      4.62 o 
  -1  12   2     1197.11     1145.82     10.14 o 
   0  12   2     5773.30     5867.47     51.61 o 
   1  12   2      212.98      232.50      5.54 o 
   2  12   2     4076.61     4112.06     40.21 o 
   3  12   2     1457.11     1384.41     19.53 o 
   4  12   2       55.12       67.27      6.53 o 
   5  12   2     1216.36     1162.72     19.09 o 
   6  12   2       19.47       21.39      4.94 o 
   7  12   2      225.52      192.93      9.03 o 
   8  12   2      568.90      601.33     17.90 o 
   9  12   2        1.49        0.29      6.92 o 
 -10  13   2       10.98       17.57      9.21 o 
  -9  13   2      528.77      559.30     21.60 o 
  -8  13   2       26.96       18.39     10.15 o 
  -7  13   2     1598.18     1701.86     42.22 o 
  -6  13   2      223.78      223.98     18.47 o 
  -5  13   2     1677.12     1594.08     32.30 o 
  -4  13   2        5.24        5.65      5.02 o 
  -3  13   2        1.39        2.82      1.46 o 
  -2  13   2      428.55      425.39      5.50 o 
  -1  13   2     6674.93     6466.77     53.46 o 
   0  13   2      534.36      551.04     10.65 o 
   1  13   2     5340.80     5162.06     45.53 o 
   2  13   2      236.27      229.83      3.84 o 
   3  13   2     1472.03     1489.29     26.77 o 
   4  13   2      105.47      117.56      8.39 o 
   5  13   2        2.28        6.85      4.69 o 
   6  13   2       55.06       40.53      4.08 o 
   7  13   2      562.48      567.44     16.45 o 
   8  13   2       70.24       85.23      8.93 o 
 -10  14   2      250.32      280.21     21.46 o 
  -9  14   2       46.74       54.01     11.08 o 
  -8  14   2      541.65      614.94     30.02 o 
  -7  14   2        7.55       30.19     13.85 o 
  -6  14   2      811.59      798.22     22.64 o 
  -5  14   2      791.62      775.50     20.94 o 
  -4  14   2      196.43      217.23     12.91 o 
  -3  14   2     2199.59     2041.56     43.53 o 
  -2  14   2     2100.66     2244.63     20.09 o 
  -1  14   2      603.82      675.28      7.53 o 
   0  14   2     2427.45     2590.94     21.90 o 
   1  14   2       58.76       50.45      3.46 o 
   2  14   2      584.45      585.80      8.74 o 
   3  14   2      807.64      740.57     14.87 o 
   4  14   2      384.05      339.73     10.96 o 
   5  14   2      811.58      875.14     20.82 o 
   6  14   2      194.29      215.70     10.73 o 
   7  14   2      203.39      240.99     11.33 o 
   8  14   2      353.70      380.52     17.38 o 
  -9  15   2       44.85       29.43     10.40 o 
  -8  15   2        6.59       14.83     10.28 o 
  -7  15   2        5.19        6.42      7.06 o 
  -6  15   2      565.57      554.62     23.06 o 
  -5  15   2       57.50       58.23     10.52 o 
  -4  15   2     2586.49     3003.17     34.76 o 
  -3  15   2       44.39       47.20      2.24 o 
  -2  15   2     3949.27     4069.60     35.73 o 
  -1  15   2        6.16        6.27      2.13 o 
   0  15   2       37.85       33.30      2.72 o 
   1  15   2       55.46       47.49      3.02 o 
   2  15   2     1308.62     1316.38     17.25 o 
   3  15   2       89.80       89.08      4.36 o 
   4  15   2     2128.95     2034.98     30.97 o 
   5  15   2        2.94        9.22      5.48 o 
   6  15   2      670.87      638.96     17.06 o 
   7  15   2       23.55       26.39      7.04 o 
   8  15   2       94.77       96.32     14.53 o 
  -9  16   2       88.31       97.26     17.09 o 
  -8  16   2       41.72       41.43     10.39 o 
  -7  16   2       80.06       85.07     11.12 o 
  -6  16   2      683.65      713.24     22.59 o 
  -5  16   2     1521.75     1545.65     42.08 o 
  -4  16   2       33.19       45.65      6.56 o 
  -3  16   2     1267.38     1160.20     16.20 o 
  -2  16   2      330.31      356.78      8.55 o 
  -1  16   2      898.36      885.33      9.59 o 
   0  16   2     1250.64     1248.74     12.76 o 
   1  16   2       68.42       55.68      2.81 o 
   2  16   2      624.77      570.53     12.27 o 
   3  16   2     1405.33     1504.30     25.87 o 
   4  16   2       16.59       17.04      6.15 o 
   5  16   2      684.59      798.98     20.51 o 
   6  16   2        7.75       15.30      5.90 o 
   7  16   2      312.02      310.04     26.02 o 
  -9  17   2      333.66      413.43     23.94 o 
  -8  17   2        1.24       -8.26      8.47 o 
  -7  17   2      382.75      434.30     22.81 o 
  -6  17   2      218.50      230.44     17.18 o 
  -5  17   2      639.89      573.56     15.90 o 
  -4  17   2      170.54      188.76      6.65 o 
  -3  17   2      122.00      109.33      3.17 o 
  -2  17   2       14.82        3.67      2.38 o 
  -1  17   2     2517.36     2323.96     23.37 o 
   0  17   2       51.74       39.99      2.89 o 
   1  17   2     1539.31     1553.03     18.38 o 
   2  17   2      124.99      106.55      3.67 o 
   3  17   2      646.79      680.41     16.43 o 
   4  17   2       89.92       81.22      6.57 o 
   5  17   2        0.10        2.11      3.19 o 
   6  17   2       58.72       65.75     10.07 o 
   7  17   2      357.01      406.06     31.33 o 
  -8  18   2      416.08      432.90     21.47 o 
  -7  18   2        2.68        0.19      6.70 o 
  -6  18   2      276.47      282.59     12.85 o 
  -5  18   2      139.00      146.32      9.64 o 
  -4  18   2       42.74       71.88      4.05 o 
  -3  18   2      275.48      247.88      6.69 o 
  -2  18   2      721.73      777.08     14.25 o 
  -1  18   2      147.08      165.12      5.96 o 
   0  18   2     1622.80     1731.13     18.54 o 
   1  18   2        4.33        5.13      1.83 o 
   2  18   2      891.87      772.00     26.40 o 
   3  18   2      113.31       91.28      5.23 o 
   4  18   2      143.48      174.58      6.04 o 
   5  18   2       56.82       31.36     11.06 o 
   6  18   2      140.55      126.12     19.68 o 
  -8  19   2       25.47       22.06      9.72 o 
  -7  19   2      124.46      136.96     12.52 o 
  -6  19   2      255.27      238.24     12.28 o 
  -5  19   2        0.46       -2.76      5.19 o 
  -4  19   2     1034.77     1147.47     25.98 o 
  -3  19   2       40.99       40.32      2.85 o 
  -2  19   2      710.40      687.93     12.78 o 
  -1  19   2      156.60      153.12      5.18 o 
   0  19   2      221.03      205.37      5.70 o 
   1  19   2      231.84      246.94      6.67 o 
   2  19   2      444.95      405.49     18.16 o 
   3  19   2      230.65      260.78      9.01 o 
   4  19   2      452.73      405.42     17.37 o 
   5  19   2       10.49       12.12      8.27 o 
   6  19   2      242.79      338.04     23.70 o 
  -7  20   2       36.14       32.31      8.53 o 
  -6  20   2       19.52       17.46      7.01 o 
  -5  20   2      668.61      701.01     20.66 o 
  -4  20   2      111.57      138.41      5.60 o 
  -3  20   2      784.92      750.41     13.05 o 
  -2  20   2       92.45      102.09      4.05 o 
  -1  20   2      445.98      453.34      9.37 o 
   0  20   2       77.10       80.88      4.08 o 
   1  20   2        2.58       -0.06      2.60 o 
   2  20   2        3.11        2.65      4.07 o 
   3  20   2      543.06      586.97     20.78 o 
   4  20   2       38.20       31.91     11.79 o 
   5  20   2      373.62      411.83     20.15 o 
  -6  21   2       91.21       52.60     24.12 o 
  -5  21   2      132.66       72.24     25.96 o 
  -4  21   2      231.22      218.98      7.51 o 
  -3  21   2       56.69       49.02      4.53 o 
  -2  21   2      195.54      230.49      6.92 o 
  -1  21   2      372.41      305.63      6.40 o 
   0  21   2        4.71        2.50      2.99 o 
   1  21   2      550.92      522.65     15.37 o 
   2  21   2       11.81        9.57      4.66 o 
   3  21   2      184.04      160.38     95.01 o 
   4  21   2      143.05      139.37     14.01 o 
   5  21   2        3.63       12.92     15.98 o 
  -5  22   2        1.25       -5.75      5.96 o 
  -4  22   2       11.39       10.65      5.73 o 
  -3  22   2        5.53        1.32      2.90 o 
  -2  22   2      192.46      242.66      8.20 o 
  -1  22   2        4.38        0.97      2.89 o 
   0  22   2      663.86      660.49     13.69 o 
   1  22   2       10.09        7.93      4.93 o 
   2  22   2      538.54      493.86     14.81 o 
   3  22   2       10.50        4.81      5.30 o 
   4  22   2       26.86       28.61     24.27 o 
  -4  23   2      271.39      295.60     12.42 o 
  -3  23   2       14.51       11.47      4.57 o 
  -2  23   2      131.86      151.51      6.38 o 
  -1  23   2      146.04      134.67      6.18 o 
   0  23   2       34.79       22.03      3.09 o 
   1  23   2      296.61      345.71     10.88 o 
   2  23   2      109.22      107.77      7.37 o 
  -2  24   2        1.56        3.76      4.08 o 
  -1  24   2      109.71      103.76      6.37 o 
   0  24   2        0.00        0.22      3.58 o 
   1  24   2        7.17        4.14      4.46 o 
 -11   0   3      690.82      633.01     14.96 o 
  -9   0   3     1395.77     1560.11     22.20 o 
  -7   0   3      408.90      530.69      9.18 o 
  -5   0   3    10684.07    11815.36    280.88 o 
  -3   0   3     7014.17     6733.13    184.96 o 
  -1   0   3    31422.76    31583.73    678.24 o 
   1   0   3     1329.14     1695.46     23.61 o 
   3   0   3     9516.47     8468.56    116.78 o 
   5   0   3     6467.58     6187.86     87.60 o 
   7   0   3     1850.92     1742.98     31.45 o 
   9   0   3       10.14        7.93      4.33 o 
 -12   1   3      205.72      215.78      6.52 o 
 -11   1   3       90.95       75.09      4.14 o 
 -10   1   3      810.65      791.80     11.71 o 
  -9   1   3      603.15      617.38      8.32 o 
  -8   1   3       82.61       83.42      3.32 o 
  -7   1   3     1870.06     1995.83     17.02 o 
  -6   1   3     3895.88     3559.81     36.94 o 
  -5   1   3     5099.16     4706.40     70.67 o 
  -4   1   3     6614.38     6823.51     87.91 o 
  -3   1   3     2495.59     2813.32     26.70 o 
  -2   1   3    17329.00    18538.73    238.96 o 
  -1   1   3     4806.79     4303.89     46.90 o 
   0   1   3     1220.82     1360.77     13.85 o 
   1   1   3     8732.97     8540.67    120.80 o 
   2   1   3     1463.60     1836.80     16.69 o 
   3   1   3     6924.04     6844.51     61.94 o 
   4   1   3     1424.91     1588.65     14.19 o 
   5   1   3       91.42      105.43      4.35 o 
   6   1   3     2037.06     2102.69     20.80 o 
   7   1   3      880.96      876.82     11.72 o 
   8   1   3       88.68       98.54      5.11 o 
   9   1   3      207.85      217.22      6.49 o 
  10   1   3       50.38        0.43      4.46 o 
 -12   2   3       33.22       30.65      3.83 o 
 -11   2   3       19.62       14.04      2.77 o 
 -10   2   3     1222.04     1207.23     12.70 o 
  -9   2   3       23.38       20.60      2.50 o 
  -8   2   3     2851.12     2562.97     22.42 o 
  -7   2   3      361.80      341.43      4.90 o 
  -6   2   3     6778.82     7693.49     76.89 o 
  -5   2   3      332.75      373.41     10.22 o 
  -4   2   3      631.19      876.03     13.29 o 
  -3   2   3     1080.96     1087.84     11.43 o 
  -2   2   3     9558.36     9801.13    170.97 o 
  -1   2   3        7.04        4.50      2.38 o 
   0   2   3     3527.49     3536.59     34.83 o 
   1   2   3      824.70      818.07     16.58 o 
   2   2   3    18491.88    20235.17    271.93 o 
   3   2   3      200.46      144.50      4.77 o 
   4   2   3     2538.97     2699.04     24.44 o 
   5   2   3        7.75        5.11      2.27 o 
   6   2   3     1405.96     1172.45     14.93 o 
   7   2   3       13.10       12.25      3.03 o 
   8   2   3      669.62      662.87      9.64 o 
   9   2   3       10.81        7.80      3.31 o 
  10   2   3      455.40      459.81     12.20 o 
 -12   3   3       64.58       42.40      4.50 o 
 -11   3   3        3.14        4.26      3.10 o 
 -10   3   3      313.92      284.69      5.18 o 
  -9   3   3     1071.56     1151.31     12.68 o 
  -8   3   3      175.62      183.40      4.43 o 
  -7   3   3     4816.32     4885.48     48.26 o 
  -6   3   3     2761.03     2389.64     20.66 o 
  -5   3   3     1422.81     1180.57     20.11 o 
  -4   3   3      872.08      803.80     14.58 o 
  -3   3   3       10.62        1.65      2.58 o 
  -2   3   3      732.65      663.70     20.69 o 
  -1   3   3    16219.86    17123.14    216.16 o 
   0   3   3     5107.48     4879.06     50.42 o 
   1   3   3    14835.31    14739.09    207.40 o 
   2   3   3     4839.94     4933.43     45.86 o 
   3   3   3     3996.09     3896.06     35.83 o 
   4   3   3     1018.37      813.81      9.01 o 
   5   3   3        2.59        1.58      2.19 o 
   6   3   3     1930.94     1844.35     19.93 o 
   7   3   3      861.49      894.07     12.98 o 
   8   3   3      257.91      299.70     12.22 o 
   9   3   3      449.70      436.66      8.39 o 
  10   3   3      103.73      124.87      6.08 o 
 -12   4   3        0.98        3.28      3.49 o 
 -11   4   3      530.64      564.50     10.05 o 
 -10   4   3        0.06        0.90      3.27 o 
  -9   4   3     1058.63     1155.98     12.55 o 
  -8   4   3      304.72      287.37      6.41 o 
  -7   4   3      213.42      283.69      6.69 o 
  -6   4   3      541.19      499.71      5.89 o 
  -5   4   3     8152.63     9424.21    150.49 o 
  -4   4   3      141.04      167.79      4.68 o 
  -3   4   3    16620.28    19270.27    254.16 o 
  -2   4   3        3.56        2.51      1.90 o 
  -1   4   3     7791.95     8563.58     91.19 o 
   0   4   3     1903.70     2007.41     18.19 o 
   1   4   3      395.65      216.53      4.22 o 
   2   4   3      174.57      208.93      5.91 o 
   3   4   3     6865.17     6497.24     65.37 o 
   4   4   3      249.17      182.49      5.14 o 
   5   4   3     6175.65     6176.21     59.46 o 
   6   4   3      543.81      561.54      8.63 o 
   7   4   3     1159.53     1081.39     12.82 o 
   8   4   3      191.60      177.01      5.20 o 
   9   4   3        0.53        2.35      2.72 o 
  10   4   3       30.30       19.03      4.42 o 
 -12   5   3      448.64      465.92     17.37 o 
 -11   5   3       68.96       73.50      4.67 o 
 -10   5   3      599.68      552.53      8.64 o 
  -9   5   3      270.81      266.70      9.03 o 
  -8   5   3       40.58       42.13      4.30 o 
  -7   5   3      861.08      905.81      8.00 o 
  -6   5   3      896.75      798.79     10.56 o 
  -5   5   3     3783.88     3653.01     67.55 o 
  -4   5   3    10386.09     9492.78    118.95 o 
  -3   5   3     1980.19     2105.43     26.23 o 
  -2   5   3     8701.37     7696.13     90.39 o 
  -1   5   3       54.76       65.98      2.77 o 
   0   5   3       27.96       20.16      2.66 o 
   1   5   3     1937.85     1919.53     17.24 o 
   2   5   3       28.15       70.54      5.24 o 
   3   5   3     3992.30     3957.94     36.40 o 
   4   5   3     5414.63     5328.36     53.68 o 
   5   5   3       90.38       81.18      3.63 o 
   6   5   3     2363.48     2337.72     28.41 o 
   7   5   3      211.48      210.11      5.27 o 
   8   5   3      149.59      167.78      5.49 o 
   9   5   3      114.86      121.60      5.42 o 
 -12   6   3       10.76       17.08      6.25 o 
 -11   6   3      109.06      126.34      4.84 o 
 -10   6   3      249.17      285.69     10.65 o 
  -9   6   3        0.06        5.28      2.34 o 
  -8   6   3     3380.42     3248.27     33.79 o 
  -7   6   3      231.51      250.61      6.64 o 
  -6   6   3     3207.04     3559.37     38.69 o 
  -5   6   3     1159.79     1304.45     21.54 o 
  -4   6   3     1199.97     1315.86     11.26 o 
  -3   6   3     4092.59     5262.24     84.10 o 
  -2   6   3     4474.46     4023.58     40.85 o 
  -1   6   3       70.94       88.10      2.93 o 
   0   6   3    15518.54    16011.61    206.09 o 
   1   6   3      334.67      231.11      5.00 o 
   2   6   3     5997.71     6166.49     53.21 o 
   3   6   3     1965.82     1655.12     14.44 o 
   4   6   3      832.28      795.16     10.92 o 
   5   6   3      568.45      526.34      6.99 o 
   6   6   3      136.07      112.70      4.22 o 
   7   6   3       35.19       25.35      2.81 o 
   8   6   3      753.76      722.45     18.27 o 
   9   6   3       56.27       59.36      7.61 o 
 -12   7   3       31.55       23.39      6.96 o 
 -11   7   3        0.57       -5.09      5.31 o 
 -10   7   3       47.65       60.88      3.43 o 
  -9   7   3     1221.32     1233.59     27.42 o 
  -8   7   3      348.67      378.88      5.88 o 
  -7   7   3     5565.80     5667.52     57.02 o 
  -6   7   3     1132.59     1104.00     17.38 o 
  -5   7   3     1832.67     1730.44     23.28 o 
  -4   7   3      836.10     1118.19     15.87 o 
  -3   7   3      162.04      174.99      3.56 o 
  -2   7   3     1002.39     1040.92     11.28 o 
  -1   7   3     6310.22     7120.41     67.15 o 
   0   7   3     1019.24     1165.48     10.71 o 
   1   7   3    16552.69    16519.14    178.63 o 
   2   7   3      684.00      509.68      6.64 o 
   3   7   3     1580.07     1599.43     16.46 o 
   4   7   3      384.62      304.67      5.20 o 
   5   7   3       64.41       43.75      2.78 o 
   6   7   3      304.53      306.04      6.13 o 
   7   7   3      329.69      357.64      6.35 o 
   8   7   3        8.13       20.55      3.54 o 
   9   7   3      644.86      559.36     19.76 o 
 -11   8   3      441.17      489.56     15.57 o 
 -10   8   3       21.36       14.94      3.38 o 
  -9   8   3      274.34      282.23      9.08 o 
  -8   8   3      903.55      890.63     16.30 o 
  -7   8   3        1.26        3.73      1.87 o 
  -6   8   3      661.02      664.00     13.62 o 
  -5   8   3     3549.50     3623.07     35.51 o 
  -4   8   3      386.40      301.98      4.93 o 
  -3   8   3    15740.78    16982.45    272.50 o 
  -2   8   3       32.46       71.70      5.01 o 
  -1   8   3     1676.55     1779.18     15.01 o 
   0   8   3     6071.15     6092.82     52.48 o 
   1   8   3       76.27       48.41      4.48 o 
   2   8   3      577.86      543.08      6.78 o 
   3   8   3      855.25     1005.25      9.59 o 
   4   8   3      129.93      171.31      4.70 o 
   5   8   3     3056.50     3199.10     31.45 o 
   6   8   3       11.42       17.87      2.37 o 
   7   8   3      368.21      321.20      6.91 o 
   8   8   3      272.81      274.00      6.13 o 
   9   8   3        4.16       -4.18     10.38 o 
 -11   9   3       10.77       13.46      7.36 o 
 -10   9   3      481.60      479.16     14.80 o 
  -9   9   3       51.78       50.55      5.47 o 
  -8   9   3       15.98       24.20      1.71 o 
  -7   9   3      165.19      224.48      9.59 o 
  -6   9   3       43.35       37.78      2.58 o 
  -5   9   3        5.86        5.23      1.41 o 
  -4   9   3    12085.95    12564.93    201.67 o 
  -3   9   3       10.62        2.17      1.87 o 
  -2   9   3     9084.67     8173.84     87.40 o 
  -1   9   3      173.32      183.11      3.59 o 
   0   9   3     1521.23     1495.64     12.70 o 
   1   9   3       53.97       63.96      2.93 o 
   2   9   3      346.64      244.85      4.01 o 
   3   9   3      361.25      366.67      5.03 o 
   4   9   3     5341.90     4930.78     46.25 o 
   5   9   3        0.63        1.91      1.89 o 
   6   9   3      961.57      970.90     12.03 o 
   7   9   3       29.31       31.44      3.04 o 
   8   9   3      163.63      172.82      9.13 o 
   9   9   3       39.95       42.94      9.58 o 
 -11  10   3      240.31      271.37     42.66 o 
 -10  10   3        7.43        5.37      5.66 o 
  -9  10   3      146.82      146.98     11.40 o 
  -8  10   3     1697.22     1615.49     51.62 o 
  -7  10   3      337.42      366.53     13.59 o 
  -6  10   3     1650.13     1626.91     21.96 o 
  -5  10   3     1168.21     1059.96     20.85 o 
  -4  10   3      181.45      224.69      4.57 o 
  -3  10   3     2661.27     3036.22     49.04 o 
  -2  10   3      180.02      139.89      3.34 o 
  -1  10   3     2698.12     3092.85     26.92 o 
   0  10   3    11909.62    11239.71    124.71 o 
   1  10   3      150.73      171.15      6.87 o 
   2  10   3     2087.24     2033.87     17.61 o 
   3  10   3      615.54      735.38      8.96 o 
   4  10   3       48.44       67.80      3.76 o 
   5  10   3      740.94      771.25     11.09 o 
   6  10   3       12.01       24.06      3.24 o 
   7  10   3      106.58       83.01      6.45 o 
   8  10   3      587.24      655.01     22.09 o 
   9  10   3       15.47       18.90      8.09 o 
 -11  11   3       15.79        1.59      5.96 o 
 -10  11   3        1.74        5.21      5.94 o 
  -9  11   3      731.38      807.01     19.88 o 
  -8  11   3       18.19       14.73      7.04 o 
  -7  11   3     2273.28     2479.98     39.10 o 
  -6  11   3       21.44       24.27      5.55 o 
  -5  11   3     1658.02     1714.56     18.62 o 
  -4  11   3       61.21       72.03      2.81 o 
  -3  11   3       37.83       43.06      2.83 o 
  -2  11   3       12.11        4.76      2.26 o 
  -1  11   3     4092.57     4579.61     42.92 o 
   0  11   3      331.85      268.03      6.01 o 
   1  11   3     8254.47     8379.30     81.20 o 
   2  11   3       85.57       80.87      2.83 o 
   3  11   3     1291.34     1195.78     11.60 o 
   4  11   3       81.06       89.10      3.02 o 
   5  11   3       12.86       12.36      3.09 o 
   6  11   3        9.83        8.58      2.57 o 
   7  11   3      352.41      346.89     14.96 o 
   8  11   3       22.50       21.28      7.97 o 
 -11  12   3      265.76      288.27     15.18 o 
 -10  12   3      123.42      138.52     11.06 o 
  -9  12   3       43.50       50.00      8.29 o 
  -8  12   3      559.93      554.84     16.39 o 
  -7  12   3       99.49      102.05     17.46 o 
  -6  12   3      820.55      785.70     20.51 o 
  -5  12   3      708.99      681.56     19.57 o 
  -4  12   3      241.35      219.40      3.67 o 
  -3  12   3     3989.99     4101.69     37.50 o 
  -2  12   3      471.08      437.65      5.78 o 
  -1  12   3     1256.91     1163.07     12.64 o 
   0  12   3     4129.65     3781.27     36.01 o 
   1  12   3       67.71       40.65      3.44 o 
   2  12   3     2006.09     2094.10     21.13 o 
   3  12   3     1220.87     1123.92     11.36 o 
   4  12   3      466.56      558.43      9.01 o 
   5  12   3     1274.58     1179.42     33.01 o 
   6  12   3      218.37      186.46      8.52 o 
   7  12   3      164.98      156.40      7.03 o 
   8  12   3      226.23      233.32     16.03 o 
 -10  13   3      445.62      420.94     22.22 o 
  -9  13   3        1.00        3.21      6.66 o 
  -8  13   3        0.75       15.06      6.64 o 
  -7  13   3        1.73       14.04      6.01 o 
  -6  13   3      356.43      352.89     15.60 o 
  -5  13   3        7.92       10.48      6.56 o 
  -4  13   3     4167.97     4055.45     38.13 o 
  -3  13   3      690.98      617.24     10.42 o 
  -2  13   3     5269.29     5097.23     45.36 o 
  -1  13   3       13.05       15.17      2.52 o 
   0  13   3      349.07      389.60      6.53 o 
   1  13   3        2.94        3.25      2.50 o 
   2  13   3     1130.62     1046.91     17.87 o 
   3  13   3       62.21       37.59      3.24 o 
   4  13   3     2324.07     2266.58     43.53 o 
   5  13   3       38.38       41.24      3.79 o 
   6  13   3      726.01      775.63     20.16 o 
   7  13   3        0.35        0.12      4.46 o 
   8  13   3      169.78      165.36     13.18 o 
 -10  14   3       17.47       -0.10      7.56 o 
  -9  14   3      210.81      254.50     13.63 o 
  -8  14   3      537.46      618.08     18.25 o 
  -7  14   3      261.58      296.90     16.39 o 
  -6  14   3      900.34      951.35     20.20 o 
  -5  14   3      915.84      963.96     18.96 o 
  -4  14   3       12.65       10.34      2.36 o 
  -3  14   3     1856.07     1938.55     30.54 o 
  -2  14   3        6.03       15.88      2.85 o 
  -1  14   3     1998.11     2072.39     19.25 o 
   0  14   3     2441.85     2349.43     23.95 o 
   1  14   3       75.74       90.06      5.25 o 
   2  14   3      879.03      816.30     14.80 o 
   3  14   3     1195.69     1182.96     17.29 o 
   4  14   3       17.30       11.55      2.35 o 
   5  14   3      712.43      679.84     16.37 o 
   6  14   3        0.17        0.24      5.01 o 
   7  14   3      403.36      464.45     15.47 o 
   8  14   3      166.22      192.67     12.13 o 
 -10  15   3        1.06       -8.32     12.37 o 
  -9  15   3      389.28      418.18     28.22 o 
  -8  15   3       19.20       29.53      8.71 o 
  -7  15   3     1109.26     1158.52     24.68 o 
  -6  15   3      314.22      319.70     14.08 o 
  -5  15   3     1399.12     1477.97     26.00 o 
  -4  15   3       22.15       25.85      3.14 o 
  -3  15   3        1.26        0.86      2.23 o 
  -2  15   3       65.41       61.41      3.00 o 
  -1  15   3     2786.92     3009.31     28.74 o 
   0  15   3       17.35       14.20      2.39 o 
   1  15   3     2896.89     2905.38     43.06 o 
   2  15   3      155.47      150.78      3.45 o 
   3  15   3     1159.45     1092.49     37.04 o 
   4  15   3       25.45       35.36      1.59 o 
   5  15   3        3.14       -0.18      4.03 o 
   6  15   3       85.67      121.25     15.29 o 
   7  15   3      283.55      280.60     13.57 o 
  -9  16   3       38.54       25.15      8.54 o 
  -8  16   3      412.96      413.08     16.02 o 
  -7  16   3        5.15       -2.30      6.43 o 
  -6  16   3     1091.06     1117.47     26.42 o 
  -5  16   3      136.37      134.92     10.28 o 
  -4  16   3      203.92      205.83     11.72 o 
  -3  16   3      722.93      785.84      9.61 o 
  -2  16   3     1187.41     1138.95     11.67 o 
  -1  16   3      737.61      742.66      8.32 o 
   0  16   3     1211.87     1136.45     12.10 o 
   1  16   3        4.22        2.82      2.36 o 
   2  16   3     1952.65     1916.42     51.02 o 
   3  16   3      443.57      448.82     11.73 o 
   4  16   3      208.20      215.68      9.41 o 
   5  16   3      143.15      177.88      9.45 o 
   6  16   3      123.60      173.19     19.43 o 
   7  16   3       45.65       45.02      8.64 o 
  -9  17   3       74.83       87.51     23.76 o 
  -8  17   3       28.05       27.09      9.27 o 
  -7  17   3      149.42      162.11     12.63 o 
  -6  17   3      540.40      638.83     17.90 o 
  -5  17   3       20.78       22.81      6.18 o 
  -4  17   3     1124.92     1108.14     20.34 o 
  -3  17   3       39.26       33.97      2.25 o 
  -2  17   3     2671.85     2329.50     23.54 o 
  -1  17   3      132.58      148.55      4.30 o 
   0  17   3      247.58      296.39      5.54 o 
   1  17   3       89.08      107.22      3.93 o 
   2  17   3      523.79      428.62     14.67 o 
   3  17   3      183.27      146.87      7.38 o 
   4  17   3      570.69      589.08     14.31 o 
   5  17   3        2.44        4.57      5.69 o 
   6  17   3      472.27      519.03     17.94 o 
  -8  18   3       44.83       65.19      9.75 o 
  -7  18   3       33.80       37.56      8.11 o 
  -6  18   3      113.42      112.00      9.88 o 
  -5  18   3      913.34     1000.41     21.64 o 
  -4  18   3       18.92       10.53      2.31 o 
  -3  18   3     1517.11     1549.05     39.19 o 
  -2  18   3       80.40       69.99      3.88 o 
  -1  18   3      649.08      719.68      8.75 o 
   0  18   3      278.33      245.95      5.22 o 
   1  18   3        6.14       10.62      2.34 o 
   2  18   3      202.21      182.67      5.15 o 
   3  18   3      584.83      600.82     14.11 o 
   4  18   3       18.90       15.98      6.25 o 
   5  18   3      436.20      404.95     13.73 o 
   6  18   3       31.11       32.02      8.70 o 
  -8  19   3        8.26       10.05      8.39 o 
  -7  19   3      400.00      359.97     18.88 o 
  -6  19   3      152.55      168.99     15.54 o 
  -5  19   3      359.93      386.41     15.84 o 
  -4  19   3      228.44      229.56      9.99 o 
  -3  19   3       30.00       24.72      2.82 o 
  -2  19   3      153.59      159.89      5.99 o 
  -1  19   3      961.89     1024.31     11.44 o 
   0  19   3       27.23       26.13      3.11 o 
   1  19   3     1028.12     1007.36     22.55 o 
   2  19   3        3.55        1.38      2.10 o 
   3  19   3      452.21      419.59     10.98 o 
   4  19   3      109.51      130.86      7.18 o 
   5  19   3        1.27       -5.65      6.33 o 
  -7  20   3       11.71       10.84      7.26 o 
  -6  20   3      430.96      468.04     16.61 o 
  -5  20   3        4.15       10.50      7.82 o 
  -4  20   3       46.99       51.41      6.81 o 
  -3  20   3       98.13       98.13      7.21 o 
  -2  20   3      546.03      512.24     11.22 o 
  -1  20   3      115.96      109.18      4.57 o 
   0  20   3      741.30      696.06     13.76 o 
   1  20   3       19.00       20.05      2.46 o 
   2  20   3      845.61      888.32     15.47 o 
   3  20   3       43.39       44.40      7.79 o 
   4  20   3       92.43       87.41     16.12 o 
   5  20   3       15.22       19.19      7.78 o 
  -6  21   3      165.02      224.90     14.34 o 
  -5  21   3       17.32        7.06      7.03 o 
  -4  21   3      429.13      448.81     15.53 o 
  -3  21   3       10.31        5.77      4.21 o 
  -2  21   3      490.05      398.02     11.51 o 
  -1  21   3      138.07      149.44      6.45 o 
   0  21   3      104.72      126.83      7.93 o 
   1  21   3      269.67      263.23     16.39 o 
   2  21   3      156.33      152.33      8.08 o 
   3  21   3       88.41       59.85     14.06 o 
   4  21   3      231.08      192.56    113.81 o 
  -5  22   3      394.50      390.96     15.59 o 
  -4  22   3       43.24       21.43     10.07 o 
  -3  22   3      645.07      669.01     21.48 o 
  -2  22   3       21.11       25.42      4.46 o 
  -1  22   3      231.85      256.75      7.35 o 
   0  22   3        7.97        1.63      2.89 o 
   1  22   3        0.49        4.44      4.42 o 
   2  22   3        5.92        7.42      4.69 o 
   3  22   3      168.13      156.40     18.12 o 
  -4  23   3      239.08      284.65     13.82 o 
  -3  23   3        6.98        4.86      6.15 o 
  -2  23   3      105.29      110.37      6.44 o 
  -1  23   3      113.18      126.94      6.35 o 
   0  23   3       27.48       30.23      5.79 o 
   1  23   3      305.89      308.91     10.96 o 
 -12   0   4       27.80       17.10      3.96 o 
 -10   0   4      521.06      545.50     10.81 o 
  -8   0   4      699.45      783.58     13.06 o 
  -6   0   4    12113.88    12941.98    326.09 o 
  -4   0   4     4256.48     3226.84     55.44 o 
  -2   0   4     9889.64    10854.56    185.97 o 
   0   0   4     2474.41     1989.89     90.80 o 
   2   0   4    27519.11    27838.64    606.19 o 
   4   0   4      888.46      896.63     15.80 o 
   6   0   4      461.71      459.39     12.53 o 
   8   0   4      383.28      401.37     11.44 o 
 -12   1   4       86.37       94.26      5.44 o 
 -11   1   4       12.42        3.78      3.56 o 
 -10   1   4      786.22      785.87      9.76 o 
  -9   1   4      531.83      510.14      6.88 o 
  -8   1   4      372.57      378.77      5.60 o 
  -7   1   4     5185.26     4991.65     54.38 o 
  -6   1   4      863.63     1009.66     18.25 o 
  -5   1   4     1921.26     1939.60     20.32 o 
  -4   1   4     2619.74     3097.04     30.50 o 
  -3   1   4       40.33      135.84      7.21 o 
  -2   1   4    17115.73    17358.47    228.74 o 
  -1   1   4     3676.27     3375.77     34.92 o 
   0   1   4      888.79      970.91     20.55 o 
   1   1   4     6957.36     7523.33     84.56 o 
   2   1   4      260.07      174.37      6.84 o 
   3   1   4     3240.64     3304.42     32.00 o 
   4   1   4      658.69      614.63      8.09 o 
   5   1   4      227.11      221.83      6.72 o 
   6   1   4     3190.42     3218.13     33.76 o 
   7   1   4      342.38      278.91     10.89 o 
   8   1   4       57.51       43.96      5.35 o 
   9   1   4      334.80      340.38      8.53 o 
 -12   2   4       13.20        7.08      3.46 o 
 -11   2   4     1093.84     1097.17     12.77 o 
 -10   2   4        1.33        6.21      2.59 o 
  -9   2   4     1302.54     1338.06     13.44 o 
  -8   2   4       29.15       31.88      2.49 o 
  -7   2   4      304.36      240.09      7.90 o 
  -6   2   4        0.91        4.73      4.62 o 
  -5   2   4     4126.28     3062.65     48.72 o 
  -4   2   4       74.08       75.54      3.67 o 
  -3   2   4    23369.35    24670.37    357.57 o 
  -2   2   4      291.01      464.43      9.33 o 
  -1   2   4    11154.01    10747.99    124.72 o 
   0   2   4     1249.20     1208.79     13.32 o 
   1   2   4       47.51       55.45      6.92 o 
   2   2   4        0.37       17.86      3.30 o 
   3   2   4     1403.29     1536.65     17.84 o 
   4   2   4       16.96       18.17      2.90 o 
   5   2   4     3641.52     3393.89     42.51 o 
   6   2   4        7.76        6.47      3.18 o 
   7   2   4     1423.05     1314.52     16.25 o 
   8   2   4       36.00       27.17      6.31 o 
   9   2   4        2.47        2.98      3.46 o 
 -12   3   4      289.31      286.73      7.76 o 
 -11   3   4       61.27       66.11      4.74 o 
 -10   3   4      601.97      601.88      8.28 o 
  -9   3   4       54.84       68.21      3.62 o 
  -8   3   4      395.48      362.99      5.18 o 
  -7   3   4     3215.41     3216.98     36.40 o 
  -6   3   4      556.52      772.10     35.23 o 
  -5   3   4     4364.87     4516.43     54.80 o 
  -4   3   4     6784.29     7370.23     79.62 o 
  -3   3   4     2675.50     2299.94     23.28 o 
  -2   3   4    12669.63    13667.62    226.07 o 
  -1   3   4      335.10      354.48      6.90 o 
   0   3   4     3198.30     3524.42     36.79 o 
   1   3   4     3589.35     3218.33     29.38 o 
   2   3   4      923.40      649.31     10.17 o 
   3   3   4     2930.93     2863.95     30.08 o 
   4   3   4     3829.62     3625.66     34.28 o 
   5   3   4        6.44        7.54      2.99 o 
   6   3   4     1857.29     1931.13     24.49 o 
   7   3   4       48.17       26.37      3.75 o 
   8   3   4      120.35      111.73     13.37 o 
   9   3   4      167.37      136.76     32.20 o 
 -12   4   4       15.62        9.63      3.56 o 
 -11   4   4       53.15       49.78      4.49 o 
 -10   4   4      438.77      393.18      9.60 o 
  -9   4   4        2.63        8.67      2.81 o 
  -8   4   4     1835.89     1810.86     16.14 o 
  -7   4   4       50.84       74.83      9.49 o 
  -6   4   4     8666.14     9084.81    163.42 o 
  -5   4   4     2341.40     2313.82     26.34 o 
  -4   4   4     3933.34     3316.80     32.88 o 
  -3   4   4      293.45      191.75      7.52 o 
  -2   4   4     1364.06     1210.28     14.41 o 
  -1   4   4        5.11        2.18      2.28 o 
   0   4   4     7349.66     7727.49     76.25 o 
   1   4   4      243.92      164.95      6.14 o 
   2   4   4    13221.88    13161.43    167.72 o 
   3   4   4      537.04      663.64      9.54 o 
   4   4   4     2097.45     2000.86     22.35 o 
   5   4   4       80.28       82.83      4.26 o 
   6   4   4      156.39      200.68      7.03 o 
   7   4   4        0.24       -1.82      2.79 o 
   8   4   4      524.99      562.05     11.75 o 
   9   4   4       40.93       26.70      6.94 o 
 -12   5   4       29.58       14.59      4.24 o 
 -11   5   4        1.07        1.34      2.80 o 
 -10   5   4      394.56      424.28      7.94 o 
  -9   5   4     2090.94     2119.22     28.18 o 
  -8   5   4       85.45      131.04      5.79 o 
  -7   5   4     3355.85     3512.04     33.49 o 
  -6   5   4      159.27      213.22      7.54 o 
  -5   5   4     2813.59     2803.76     52.25 o 
  -4   5   4      962.40     1035.21     14.20 o 
  -3   5   4      941.31      904.93     10.57 o 
  -2   5   4     6784.92     6278.16     67.68 o 
  -1   5   4    10646.28    10240.05    107.35 o 
   0   5   4      379.33      415.42      6.86 o 
   1   5   4    10135.70     9932.36    104.62 o 
   2   5   4        8.38        5.36      3.58 o 
   3   5   4     1299.54     1420.61     17.89 o 
   4   5   4      271.25      352.31      9.44 o 
   5   5   4      111.45      126.36      4.76 o 
   6   5   4     1306.66     1330.73     16.07 o 
   7   5   4      307.94      260.08      6.72 o 
   8   5   4       19.95       14.79      3.83 o 
   9   5   4      333.51      311.13      7.59 o 
 -12   6   4        7.43       13.69      6.04 o 
 -11   6   4      420.17      452.66     13.61 o 
 -10   6   4       39.96       44.30      3.91 o 
  -9   6   4      942.19      928.90     15.25 o 
  -8   6   4     1176.02     1049.75     22.16 o 
  -7   6   4       19.43       13.43      1.67 o 
  -6   6   4      136.23      107.00      5.62 o 
  -5   6   4     4785.08     4322.87     66.94 o 
  -4   6   4       12.15       38.94      7.84 o 
  -3   6   4     7901.56     7700.67     87.33 o 
  -2   6   4       83.79       67.82      3.19 o 
  -1   6   4     7479.81     6652.05     64.00 o 
   0   6   4     3624.12     3797.12     38.96 o 
   1   6   4      134.29      131.98      6.93 o 
   2   6   4      242.60      197.97      5.54 o 
   3   6   4     1913.14     1551.11     17.20 o 
   4   6   4      182.84      176.18      5.86 o 
   5   6   4     3138.17     2818.44     29.34 o 
   6   6   4        0.81        3.60      3.02 o 
   7   6   4      590.38      583.03      9.19 o 
   8   6   4      135.49      166.56      6.00 o 
   9   6   4       11.94        8.17      3.49 o 
 -12   7   4      518.88      528.18     16.81 o 
 -11   7   4        5.83        9.91      3.46 o 
 -10   7   4      444.68      417.96      8.70 o 
  -9   7   4       21.04       23.19      3.36 o 
  -8   7   4      167.81      199.02     10.21 o 
  -7   7   4       95.33       77.28     10.10 o 
  -6   7   4      301.13      401.13      5.94 o 
  -5   7   4     1042.42     1052.42     15.22 o 
  -4   7   4    11838.22    12333.48    193.48 o 
  -3   7   4      425.99      258.91      4.26 o 
  -2   7   4     3654.92     4315.80     47.93 o 
  -1   7   4       58.99       85.20      3.51 o 
   0   7   4     3221.56     3625.22     34.69 o 
   1   7   4     1307.59     1119.10     12.34 o 
   2   7   4      521.36      615.22      8.71 o 
   3   7   4      951.59      805.47     11.28 o 
   4   7   4     5909.28     6484.97     73.02 o 
   5   7   4       38.93       23.36      3.89 o 
   6   7   4      537.05      615.68      9.04 o 
   7   7   4       21.67       15.20      3.15 o 
   8   7   4      261.17      225.52     14.31 o 
   9   7   4       78.94       74.17      5.09 o 
 -12   8   4       43.44       49.45      9.34 o 
 -11   8   4      170.48      188.14     28.45 o 
 -10   8   4       66.49       35.39      5.69 o 
  -9   8   4      152.41      139.10      6.14 o 
  -8   8   4     2286.13     2361.24     30.23 o 
  -7   8   4       32.90       23.94      4.91 o 
  -6   8   4     2256.39     2594.87     30.08 o 
  -5   8   4     1176.77     1116.90     11.28 o 
  -4   8   4     1497.06     1282.82     20.39 o 
  -3   8   4     1653.03     1406.56     16.15 o 
  -2   8   4      167.84      158.26      3.84 o 
  -1   8   4      864.70      527.59      6.80 o 
   0   8   4    12169.51    12549.42    143.56 o 
   1   8   4       12.91       20.49      2.69 o 
   2   8   4     2196.94     2305.66     32.20 o 
   3   8   4      885.78      720.61      9.43 o 
   4   8   4     1070.24     1094.53     18.81 o 
   5   8   4      312.98      258.24      6.42 o 
   6   8   4       35.28       65.72      3.45 o 
   7   8   4      110.07      113.67      5.58 o 
   8   8   4      655.37      666.71     13.87 o 
 -11   9   4        0.97       -6.21      7.91 o 
 -10   9   4       14.38       23.55     11.94 o 
  -9   9   4     1479.01     1497.96     37.50 o 
  -8   9   4       48.01       52.65      2.72 o 
  -7   9   4     2130.54     1957.12     24.15 o 
  -6   9   4        1.01        4.78      2.00 o 
  -5   9   4     1608.45     1569.80     14.37 o 
  -4   9   4      105.16      138.69      4.20 o 
  -3   9   4        1.34        2.47      1.97 o 
  -2   9   4     1262.91     1072.96     14.67 o 
  -1   9   4     6729.17     6567.43     65.64 o 
   0   9   4      201.88      150.91      5.16 o 
   1   9   4     6378.57     5840.98     72.62 o 
   2   9   4        9.93        9.39      2.87 o 
   3   9   4     1364.88     1280.33     16.67 o 
   4   9   4      191.86      174.11      5.61 o 
   5   9   4       29.04       61.49      3.61 o 
   6   9   4       56.70       62.33      6.24 o 
   7   9   4      299.59      242.99      5.73 o 
   8   9   4        0.34        4.45      4.25 o 
 -11  10   4      240.25      264.18     42.00 o 
 -10  10   4       14.44        5.98      6.65 o 
  -9  10   4      307.49      272.89     17.41 o 
  -8  10   4     1431.57     1375.20     26.65 o 
  -7  10   4       32.63       25.31      3.91 o 
  -6  10   4      692.50      689.36     13.33 o 
  -5  10   4     3828.99     3649.05     42.68 o 
  -4  10   4      108.36      131.15      3.44 o 
  -3  10   4     3761.20     3592.93     49.75 o 
  -2  10   4      199.88      140.16      4.24 o 
  -1  10   4     1593.62     1521.19     14.94 o 
   0  10   4     3423.51     3249.58     49.69 o 
   1  10   4      129.63      173.65      6.92 o 
   2  10   4     1514.47     1630.89     17.17 o 
   3  10   4     1875.41     1691.39     19.70 o 
   4  10   4      282.73      264.53      7.50 o 
   5  10   4      977.11      913.56     16.30 o 
   6  10   4       33.18       61.15      5.06 o 
   7  10   4      191.35      205.60      5.53 o 
   8  10   4      133.62      136.03      9.01 o 
 -11  11   4        7.61       15.57     11.90 o 
 -10  11   4      498.30      501.84     16.51 o 
  -9  11   4       31.77       22.74      7.00 o 
  -8  11   4      158.80      184.88     12.80 o 
  -7  11   4        1.44        3.21      1.27 o 
  -6  11   4      570.07      553.83     14.93 o 
  -5  11   4       19.94       15.70      1.48 o 
  -4  11   4     7353.86     7608.55     99.22 o 
  -3  11   4      362.65      422.38      6.65 o 
  -2  11   4     3952.59     4174.58     53.78 o 
  -1  11   4      169.53      111.99      4.90 o 
   0  11   4     1554.30     1641.35     18.57 o 
   1  11   4      165.12      167.54      8.35 o 
   2  11   4      250.83      324.89      6.36 o 
   3  11   4        5.89        2.30      2.02 o 
   4  11   4     2374.62     2527.68     26.08 o 
   5  11   4       18.12       13.35      2.34 o 
   6  11   4      520.17      500.02     16.46 o 
   7  11   4       19.38       29.06      4.62 o 
   8  11   4      230.96      254.40     15.04 o 
 -11  12   4      296.74      319.45     20.60 o 
 -10  12   4       35.96       38.09      8.33 o 
  -9  12   4      186.94      179.96     14.54 o 
  -8  12   4     1536.46     1669.33     37.91 o 
  -7  12   4      213.63      260.69     11.58 o 
  -6  12   4      483.21      508.10     16.32 o 
  -5  12   4      577.05      546.37     10.77 o 
  -4  12   4      510.86      521.38      6.86 o 
  -3  12   4     3046.97     2887.82     28.82 o 
  -2  12   4      287.18      285.95      8.57 o 
  -1  12   4     2345.63     2034.51     22.29 o 
   0  12   4     3178.29     3437.58     38.29 o 
   1  12   4       34.71       37.54      3.32 o 
   2  12   4      635.71      658.90      8.91 o 
   3  12   4      451.58      345.75      7.16 o 
   4  12   4      222.82      215.25      6.18 o 
   5  12   4      442.78      399.18     23.00 o 
   6  12   4        1.57        0.47      2.04 o 
   7  12   4      320.33      319.03     12.99 o 
 -10  13   4       22.80       25.69     10.48 o 
  -9  13   4      505.61      584.46     20.15 o 
  -8  13   4       14.69        7.98      8.36 o 
  -7  13   4     2632.16     2611.48     43.26 o 
  -6  13   4       33.70       37.75      3.45 o 
  -5  13   4     1425.27     1324.03     14.62 o 
  -4  13   4        8.29        5.41      1.61 o 
  -3  13   4        2.12        9.10      2.29 o 
  -2  13   4      175.79      147.07      7.98 o 
  -1  13   4     2315.51     2048.22     24.20 o 
   0  13   4       26.11       55.81      4.31 o 
   1  13   4     3720.43     3347.47     37.44 o 
   2  13   4        5.22        2.70      2.04 o 
   3  13   4     1594.76     1630.86     26.55 o 
   4  13   4       10.31        3.15      2.01 o 
   5  13   4       30.50       40.95      7.62 o 
   6  13   4       40.53       40.17      8.30 o 
   7  13   4      197.10      231.75     14.37 o 
 -10  14   4      108.03      111.25     14.82 o 
  -9  14   4       89.99       82.79      9.88 o 
  -8  14   4      613.61      629.35     18.89 o 
  -7  14   4        3.66        8.83      6.94 o 
  -6  14   4     1444.60     1543.22     27.82 o 
  -5  14   4      662.56      613.10     16.43 o 
  -4  14   4      102.06      116.11      3.10 o 
  -3  14   4     1364.05     1217.33     35.53 o 
  -2  14   4      243.73      266.93      6.61 o 
  -1  14   4      288.47      269.59      6.37 o 
   0  14   4     1294.18     1417.54     16.97 o 
   1  14   4       93.67      131.99      5.70 o 
   2  14   4     2055.81     2114.32     25.00 o 
   3  14   4      847.71      846.88     11.89 o 
   4  14   4      176.00      136.86      5.83 o 
   5  14   4      207.99      221.15     10.51 o 
   6  14   4       30.77       48.57      9.18 o 
   7  14   4       97.05       97.08     11.78 o 
 -10  15   4      460.38      477.74     29.36 o 
  -9  15   4        6.32        8.39      7.01 o 
  -8  15   4       74.34       96.54      9.99 o 
  -7  15   4       17.20       12.85      8.56 o 
  -6  15   4      391.50      472.01     15.06 o 
  -5  15   4      190.41      173.17      8.51 o 
  -4  15   4     1504.96     1551.94     27.28 o 
  -3  15   4        1.39        3.11      2.74 o 
  -2  15   4     2938.81     3188.57     37.57 o 
  -1  15   4        4.47        8.18      2.64 o 
   0  15   4      338.07      336.72      7.10 o 
   1  15   4      162.39      157.44      5.97 o 
   2  15   4      344.73      379.89      8.94 o 
   3  15   4      216.81      242.37      6.76 o 
   4  15   4      645.95      637.29     16.91 o 
   5  15   4        4.76        6.61      5.44 o 
   6  15   4      644.80      632.55     21.17 o 
  -9  16   4      131.79      147.97     12.12 o 
  -8  16   4      263.50      316.66     23.22 o 
  -7  16   4       13.18       21.32      7.30 o 
  -6  16   4      210.15      209.27     11.26 o 
  -5  16   4      418.50      381.59     17.06 o 
  -4  16   4      110.86      121.41      4.05 o 
  -3  16   4     1902.43     1733.32     17.35 o 
  -2  16   4       48.20       56.86      3.42 o 
  -1  16   4     1465.16     1311.68     13.79 o 
   0  16   4      600.82      662.35     10.65 o 
   1  16   4        0.08        2.35      2.72 o 
   2  16   4      425.68      408.78      9.84 o 
   3  16   4      370.17      349.42     17.46 o 
   4  16   4       51.88       73.25      8.11 o 
   5  16   4      646.22      760.21     20.71 o 
   6  16   4       20.57       25.71      8.95 o 
  -9  17   4      153.46      155.67     35.76 o 
  -8  17   4        3.99        9.48      6.95 o 
  -7  17   4      977.48     1010.80     24.58 o 
  -6  17   4       51.29       69.98      8.60 o 
  -5  17   4      616.67      649.99     20.61 o 
  -4  17   4       21.45       38.01      3.34 o 
  -3  17   4        2.64       20.74      3.66 o 
  -2  17   4      295.28      307.55      5.89 o 
  -1  17   4      593.99      514.01      7.80 o 
   0  17   4       14.87       19.32      2.69 o 
   1  17   4     1748.51     1544.60     17.21 o 
   2  17   4       19.78       20.16      2.82 o 
   3  17   4      795.17      854.62     17.63 o 
   4  17   4       57.49       63.28      7.37 o 
   5  17   4        2.60        8.00      6.14 o 
   6  17   4      118.82       99.69     11.92 o 
  -8  18   4      196.80      225.27     16.89 o 
  -7  18   4        3.43        7.18      6.50 o 
  -6  18   4      939.48     1005.61     25.77 o 
  -5  18   4       43.12       81.34      8.01 o 
  -4  18   4      154.60      153.75      4.90 o 
  -3  18   4      242.83      229.86      6.57 o 
  -2  18   4      224.14      218.15      7.61 o 
  -1  18   4      379.26      321.97      5.93 o 
   0  18   4      755.00      826.05     10.36 o 
   1  18   4        0.01       -0.24      2.21 o 
   2  18   4     1397.23     1424.89     25.04 o 
   3  18   4       39.85       39.33      6.41 o 
   4  18   4      128.95      113.08      8.91 o 
   5  18   4       41.71       33.00      8.28 o 
  -8  19   4       19.03       23.37      9.29 o 
  -7  19   4       53.14       42.29     10.39 o 
  -6  19   4      121.22      156.89     12.51 o 
  -5  19   4       71.80       79.96      8.19 o 
  -4  19   4      494.59      448.07     16.29 o 
  -3  19   4        3.96        3.48      3.13 o 
  -2  19   4     1556.98     1603.33     20.85 o 
  -1  19   4      184.81      205.81      5.44 o 
   0  19   4      324.23      328.46      6.19 o 
   1  19   4      257.34      257.16      8.48 o 
   2  19   4       86.59       92.97      7.90 o 
   3  19   4       74.90      103.24      9.28 o 
   4  19   4      226.63      237.88     11.50 o 
  -7  20   4        0.04       -0.03      5.32 o 
  -6  20   4       78.44       83.01     10.87 o 
  -5  20   4      383.53      427.68     18.56 o 
  -4  20   4       13.44       14.78      5.65 o 
  -3  20   4     1103.90      998.57     31.15 o 
  -2  20   4        6.80        8.24      3.88 o 
  -1  20   4      577.52      511.96     10.25 o 
   0  20   4       70.78       63.83      7.16 o 
   1  20   4       33.42       41.97      3.25 o 
   2  20   4       85.80       72.46     15.77 o 
   3  20   4      141.92      138.74     24.84 o 
   4  20   4        9.25       18.15      7.47 o 
  -6  21   4       62.20       57.01      9.01 o 
  -5  21   4      306.06      345.91     16.08 o 
  -4  21   4      232.01      281.69     13.31 o 
  -3  21   4        4.02       -2.77      3.30 o 
  -2  21   4      202.27      219.34      5.82 o 
  -1  21   4      142.31      128.47      6.85 o 
   0  21   4       36.01       30.19      3.73 o 
   1  21   4      612.30      605.53     19.54 o 
   2  21   4        6.01        5.11      4.60 o 
   3  21   4      251.24      267.38      9.51 o 
  -5  22   4        3.49       -3.22      6.31 o 
  -4  22   4      115.10      109.72     12.69 o 
  -3  22   4        1.51        5.23      4.56 o 
  -2  22   4      126.43      109.85      5.74 o 
  -1  22   4       51.47       40.43      8.14 o 
   0  22   4      395.59      411.59      9.81 o 
   1  22   4        4.85       -1.02      3.64 o 
   2  22   4      404.77      404.65     15.44 o 
  -3  23   4        1.98       -1.79      5.12 o 
  -2  23   4      274.89      262.80     19.54 o 
  -1  23   4      141.70      154.82     11.21 o 
   0  23   4       65.40       60.58      7.02 o 
 -11   0   5     1272.94     1374.57     21.45 o 
  -9   0   5      332.94      326.58      7.62 o 
  -7   0   5      181.39      132.49     11.75 o 
  -5   0   5      224.14      280.11      8.56 o 
  -3   0   5    28675.71    30933.53    750.34 o 
  -1   0   5     8747.44     8424.83    137.31 o 
   1   0   5       21.95       36.97      5.97 o 
   3   0   5      539.09      442.00     11.89 o 
   5   0   5     3611.65     3678.59     66.41 o 
   7   0   5      685.03      721.26     28.22 o 
 -12   1   5      231.31      194.21      6.64 o 
 -11   1   5        1.52        4.29      3.36 o 
 -10   1   5      768.47      780.84     10.04 o 
  -9   1   5      106.26      120.17      4.04 o 
  -8   1   5      264.30      298.57      6.35 o 
  -7   1   5     2838.66     3003.78     48.28 o 
  -6   1   5      789.79      664.37     12.07 o 
  -5   1   5     1355.07     1319.41     14.83 o 
  -4   1   5     5042.92     4639.44     52.23 o 
  -3   1   5      959.77      796.99     16.41 o 
  -2   1   5    12427.07    12137.22    152.65 o 
  -1   1   5      937.12      846.48     12.42 o 
   0   1   5     1349.31     1285.91     15.61 o 
   1   1   5     6213.65     5662.74     67.26 o 
   2   1   5      190.37      239.93      8.18 o 
   3   1   5     1328.96     1332.31     16.54 o 
   4   1   5      601.13      686.75      9.61 o 
   5   1   5       10.59       21.65      4.11 o 
   6   1   5     1019.12      939.67     13.03 o 
   7   1   5       27.09       24.24      4.21 o 
   8   1   5       61.38       28.54      7.18 o 
 -12   2   5       15.50       17.80      3.77 o 
 -11   2   5        8.93       14.01      2.70 o 
 -10   2   5      190.46      152.84      5.19 o 
  -9   2   5      121.13      119.68      3.78 o 
  -8   2   5     1448.23     1356.30     15.51 o 
  -7   2   5       73.70      101.56      8.96 o 
  -6   2   5    11570.75    10980.36    160.32 o 
  -5   2   5      463.32      386.60      7.10 o 
  -4   2   5     1833.18     2061.17     23.13 o 
  -3   2   5      211.15      182.52      8.48 o 
  -2   2   5      879.17      693.17     11.45 o 
  -1   2   5        1.48       10.18      3.40 o 
   0   2   5     8402.39     8932.24    107.18 o 
   1   2   5      934.53      865.64     14.69 o 
   2   2   5     9648.48     9952.11    113.03 o 
   3   2   5      167.95      126.29      5.63 o 
   4   2   5      217.17      192.38      6.01 o 
   5   2   5       80.17       61.16      4.69 o 
   6   2   5        0.85        2.97      3.22 o 
   7   2   5       12.58       14.06      3.88 o 
   8   2   5      228.97      224.86      7.29 o 
 -12   3   5       98.34       84.95      6.54 o 
 -11   3   5        2.16        3.05      3.26 o 
 -10   3   5      784.28      820.61     10.61 o 
  -9   3   5      621.14      681.05      7.98 o 
  -8   3   5        0.59        8.33      3.38 o 
  -7   3   5     3077.20     3147.84     50.31 o 
  -6   3   5      114.64      129.16      6.58 o 
  -5   3   5     3262.15     3145.44     34.24 o 
  -4   3   5      990.41      598.50     10.78 o 
  -3   3   5      264.08      221.52     26.24 o 
  -2   3   5     9093.91     9051.14    105.80 o 
  -1   3   5     3562.94     3144.99     35.05 o 
   0   3   5      110.82      166.10      6.13 o 
   1   3   5     6367.62     5802.00     59.71 o 
   2   3   5        0.74        4.30      3.47 o 
   3   3   5     2151.16     2058.98     24.62 o 
   4   3   5      861.10      798.51     10.75 o 
   5   3   5      301.86      333.91      9.29 o 
   6   3   5      829.66      786.20     12.21 o 
   7   3   5      245.62      253.32      7.93 o 
   8   3   5        1.87        3.67      3.41 o 
 -12   4   5       75.38       65.71      6.79 o 
 -11   4   5      781.45      844.48     12.42 o 
 -10   4   5       84.36       71.31      3.24 o 
  -9   4   5      990.86      915.23     13.38 o 
  -8   4   5      956.69      839.81     10.42 o 
  -7   4   5       56.28       51.07      6.24 o 
  -6   4   5       14.09       26.91      3.80 o 
  -5   4   5     1287.26     1613.79     19.81 o 
  -4   4   5      677.61      604.51     10.54 o 
  -3   4   5    12027.66    13262.18    167.16 o 
  -2   4   5      763.37      823.82     11.26 o 
  -1   4   5     5861.44     5651.98     63.76 o 
   0   4   5       53.38       69.35      4.89 o 
   1   4   5       20.58       55.07      4.06 o 
   2   4   5      156.07      211.50      5.99 o 
   3   4   5      858.81      859.94     12.13 o 
   4   4   5      814.74      809.10     13.25 o 
   5   4   5     2512.86     2661.74     35.86 o 
   6   4   5       52.46       50.59      4.60 o 
   7   4   5      677.84      728.68     13.86 o 
   8   4   5       37.59       25.52      6.85 o 
 -12   5   5      386.91      379.86      9.51 o 
 -11   5   5        3.78       10.10      3.43 o 
 -10   5   5      790.47      733.25     15.32 o 
  -9   5   5       54.43       37.99      2.27 o 
  -8   5   5     1042.15     1085.90     13.59 o 
  -7   5   5      886.14      880.31     44.90 o 
  -6   5   5      986.87      826.56     14.29 o 
  -5   5   5     1615.44     1679.01     21.52 o 
  -4   5   5     8359.02     6854.01     83.41 o 
  -3   5   5      151.10      138.14      5.38 o 
  -2   5   5     4325.96     3927.90     43.03 o 
  -1   5   5      160.90      207.10      5.78 o 
   0   5   5     4428.02     4161.81     44.37 o 
   1   5   5     2047.90     2093.07     23.41 o 
   2   5   5      711.07      716.87     10.46 o 
   3   5   5      642.00      710.04     10.79 o 
   4   5   5     1965.41     1791.17     22.19 o 
   5   5   5        8.47       10.63      3.84 o 
   6   5   5      901.30      793.12     11.82 o 
   7   5   5        0.20        5.88      3.52 o 
   8   5   5      333.89      329.90      8.89 o 
 -12   6   5       55.67       48.29      7.85 o 
 -11   6   5       67.53       70.20      8.40 o 
 -10   6   5      138.10      115.68      4.84 o 
  -9   6   5      460.32      434.10      8.84 o 
  -8   6   5     2370.75     2500.90     25.73 o 
  -7   6   5       11.31       35.29      5.36 o 
  -6   6   5     4733.27     4406.28     67.17 o 
  -5   6   5     1542.19     1741.18     31.99 o 
  -4   6   5     1617.70     1436.80     24.54 o 
  -3   6   5      274.59      319.21      6.44 o 
  -2   6   5      920.70      860.26     13.46 o 
  -1   6   5      289.42      360.62      7.11 o 
   0   6   5     6391.25     6183.07     62.97 o 
   1   6   5      396.55      446.96      8.70 o 
   2   6   5     4284.14     3807.71     40.10 o 
   3   6   5      790.85      741.17     12.95 o 
   4   6   5      986.59      934.10     14.34 o 
   5   6   5      355.69      363.30      8.34 o 
   6   6   5        4.45        2.01      2.96 o 
   7   6   5      115.03      160.69      7.22 o 
   8   6   5      361.19      322.70      9.75 o 
 -12   7   5       12.26       12.67      8.87 o 
 -11   7   5        0.20        0.78      2.57 o 
 -10   7   5      176.65      220.85      5.85 o 
  -9   7   5     1478.88     1529.99     19.78 o 
  -8   7   5        4.12        3.37      1.05 o 
  -7   7   5     2477.22     2358.44     37.81 o 
  -6   7   5       24.53       10.40      3.50 o 
  -5   7   5     5540.92     5623.77     71.86 o 
  -4   7   5     1189.53     1084.47     14.35 o 
  -3   7   5        8.21        7.41      2.29 o 
  -2   7   5     2405.44     2383.79     22.56 o 
  -1   7   5     4577.61     4115.48     62.10 o 
   0   7   5        9.10       13.52      3.32 o 
   1   7   5     3564.24     3729.97     37.43 o 
   2   7   5        8.42       12.42      3.17 o 
   3   7   5     3992.70     4134.82     44.40 o 
   4   7   5      214.82      186.54      6.41 o 
   5   7   5      335.58      322.12      9.12 o 
   6   7   5      166.48      158.64      5.26 o 
   7   7   5      277.44      306.88      9.01 o 
   8   7   5        1.32        2.06      3.57 o 
 -12   8   5       30.98       40.10     13.38 o 
 -11   8   5      315.19      338.23     17.40 o 
 -10   8   5       77.82       74.96      4.11 o 
  -9   8   5     1178.06     1086.15     15.08 o 
  -8   8   5     1188.08     1201.95     19.27 o 
  -7   8   5       17.32        8.53      1.79 o 
  -6   8   5      503.93      513.64     12.44 o 
  -5   8   5     4020.56     3838.79     47.10 o 
  -4   8   5      453.57      413.41     11.47 o 
  -3   8   5     3109.13     3177.61     31.12 o 
  -2   8   5       36.15       53.13      3.38 o 
  -1   8   5     4932.85     4924.88     66.90 o 
   0   8   5     2359.64     2251.71     38.80 o 
   1   8   5      902.34      928.42     11.69 o 
   2   8   5      722.37      645.70      9.56 o 
   3   8   5      788.00      790.87     13.43 o 
   4   8   5      661.02      646.50     11.16 o 
   5   8   5      930.43      996.58     13.85 o 
   6   8   5       41.03       34.28      3.59 o 
   7   8   5      539.99      549.37     13.68 o 
   8   8   5       62.48       50.19      5.07 o 
 -11   9   5        1.36       -2.54      7.29 o 
 -10   9   5      621.29      623.35     17.96 o 
  -9   9   5        7.08        4.81      2.31 o 
  -8   9   5      813.50      878.20     21.96 o 
  -7   9   5       30.47       36.35      3.86 o 
  -6   9   5      685.57      758.88      9.29 o 
  -5   9   5      422.12      464.49      7.53 o 
  -4   9   5     7617.27     7121.73     88.56 o 
  -3   9   5       25.67       26.21      3.06 o 
  -2   9   5     5339.03     4702.46     55.28 o 
  -1   9   5      157.13      168.94      6.51 o 
   0   9   5     3804.84     3614.49     37.76 o 
   1   9   5      128.56      142.77      5.53 o 
   2   9   5      290.40      253.29      7.56 o 
   3   9   5        3.53        0.96      2.67 o 
   4   9   5     2366.34     2050.57     23.83 o 
   5   9   5       79.26       86.15      5.44 o 
   6   9   5      566.89      496.43      9.45 o 
   7   9   5       29.18       20.89      3.82 o 
 -11  10   5      174.86      164.87     23.24 o 
 -10  10   5       80.60       47.93     20.33 o 
  -9  10   5      133.77      100.67      4.23 o 
  -8  10   5     1502.98     1607.22     28.82 o 
  -7  10   5        3.96        0.00      3.12 o 
  -6  10   5     1370.44     1219.91     11.53 o 
  -5  10   5     1717.85     1640.98     24.12 o 
  -4  10   5     1507.21     1308.54     14.41 o 
  -3  10   5     1237.00     1281.09     24.58 o 
  -2  10   5      718.55      644.74      9.67 o 
  -1  10   5     2025.25     2177.28     23.18 o 
   0  10   5     2944.99     2741.97     36.45 o 
   1  10   5       73.32       87.91      4.40 o 
   2  10   5     1568.23     1411.21     16.80 o 
   3  10   5      191.56      232.47      6.77 o 
   4  10   5     1007.31      975.10     13.33 o 
   5  10   5      339.20      400.42      8.57 o 
   6  10   5       47.45       44.79      3.44 o 
   7  10   5      228.54      212.90     14.95 o 
 -11  11   5       10.13        8.46     10.40 o 
 -10  11   5        0.68        3.65      6.83 o 
  -9  11   5      851.24      929.60     25.09 o 
  -8  11   5      120.95       86.52      6.32 o 
  -7  11   5     2197.11     2125.77     27.49 o 
  -6  11   5       51.97       42.24      3.66 o 
  -5  11   5     1986.16     2122.88     22.44 o 
  -4  11   5       66.86       70.65      3.38 o 
  -3  11   5       64.30       77.18      4.50 o 
  -2  11   5      107.92       94.27      6.23 o 
  -1  11   5     1955.79     1790.35     21.25 o 
   0  11   5       16.27       11.73      4.03 o 
   1  11   5     2615.68     2730.08     29.35 o 
   2  11   5        9.64       11.45      2.98 o 
   3  11   5     2678.41     2791.22     31.70 o 
   4  11   5        2.76        4.01      3.50 o 
   5  11   5       39.64       40.98      4.10 o 
   6  11   5        0.20        4.09      2.91 o 
   7  11   5      167.63      191.13      8.79 o 
 -11  12   5      185.11      193.76     17.43 o 
 -10  12   5        9.74       15.84      8.41 o 
  -9  12   5      471.24      519.22     20.14 o 
  -8  12   5      629.86      609.85     28.94 o 
  -7  12   5       86.65      117.86     10.27 o 
  -6  12   5     1183.33     1128.29     13.85 o 
  -5  12   5     1210.04     1266.17     27.21 o 
  -4  12   5      240.63      205.09      7.49 o 
  -3  12   5     1319.97     1288.63     15.46 o 
  -2  12   5        0.99       -1.16      2.86 o 
  -1  12   5     2282.24     2333.04     26.40 o 
   0  12   5     2321.44     2333.99     24.62 o 
   1  12   5      214.46      264.55      6.16 o 
   2  12   5     1691.27     1589.85     19.12 o 
   3  12   5      853.35      862.03     12.59 o 
   4  12   5      106.09      117.75      9.36 o 
   5  12   5      432.93      418.59     25.83 o 
   6  12   5       12.40       15.04      4.69 o 
   7  12   5      225.11      272.61     13.00 o 
 -10  13   5      467.23      508.84     23.28 o 
  -9  13   5        0.05       -0.81      5.54 o 
  -8  13   5      249.91      250.78     14.35 o 
  -7  13   5        4.72        1.23      3.27 o 
  -6  13   5      304.15      329.44      7.94 o 
  -5  13   5       14.36       14.50      2.86 o 
  -4  13   5     2217.78     2120.87     26.90 o 
  -3  13   5      103.43      117.36      4.43 o 
  -2  13   5     2870.92     2783.03     34.24 o 
  -1  13   5       71.63      100.54      6.68 o 
   0  13   5     1152.89      934.23     12.17 o 
   1  13   5        2.75        1.54      2.43 o 
   2  13   5      105.49       99.99      5.05 o 
   3  13   5        2.22        6.05      3.60 o 
   4  13   5      994.66      883.90     34.72 o 
   5  13   5       18.79       19.47      3.62 o 
   6  13   5      600.31      628.77     26.24 o 
 -10  14   5       29.02       51.42     12.33 o 
  -9  14   5      142.42      170.10     12.06 o 
  -8  14   5      499.61      560.27     19.94 o 
  -7  14   5        3.58        2.26      1.85 o 
  -6  14   5      457.91      418.46     16.86 o 
  -5  14   5      354.81      341.74      6.44 o 
  -4  14   5      480.00      450.47      8.56 o 
  -3  14   5     2205.00     2225.11     24.56 o 
  -2  14   5      154.97      154.05      7.85 o 
  -1  14   5     1019.86     1085.46     15.75 o 
   0  14   5      730.40      588.55     11.62 o 
   1  14   5       20.05       36.62      3.57 o 
   2  14   5      677.40      596.06     12.22 o 
   3  14   5      217.14      225.28     13.94 o 
   4  14   5      372.73      358.40     15.22 o 
   5  14   5      513.73      583.59     19.30 o 
   6  14   5       31.19       22.98      8.82 o 
 -10  15   5       25.96       26.03     11.50 o 
  -9  15   5      245.35      229.45     13.88 o 
  -8  15   5       33.88       30.59      9.03 o 
  -7  15   5     1730.64     1807.93     41.75 o 
  -6  15   5        3.05        1.84      1.63 o 
  -5  15   5      727.92      777.07     19.98 o 
  -4  15   5        3.41       -1.05      2.03 o 
  -3  15   5       66.85       79.29      4.47 o 
  -2  15   5      230.09      248.95      6.38 o 
  -1  15   5      375.66      380.37     12.33 o 
   0  15   5       34.89       49.62      5.37 o 
   1  15   5     2666.33     2880.31     38.27 o 
   2  15   5        0.27       10.32      4.90 o 
   3  15   5      986.61     1004.42     35.43 o 
   4  15   5        3.62       10.66      4.26 o 
   5  15   5       13.71       25.23      9.60 o 
   6  15   5       51.34       54.18     10.39 o 
  -9  16   5       58.91       65.13     11.28 o 
  -8  16   5      427.88      441.50     21.67 o 
  -7  16   5       18.70       23.86      7.61 o 
  -6  16   5      920.60      951.43     21.88 o 
  -5  16   5      130.06      130.24      3.62 o 
  -4  16   5      197.34      169.91      4.50 o 
  -3  16   5      546.91      534.43      9.22 o 
  -2  16   5       80.85      100.92      4.95 o 
  -1  16   5      594.95      649.82     12.75 o 
   0  16   5      703.71      658.26     13.77 o 
   1  16   5       26.14       13.81      4.02 o 
   2  16   5     1461.04     1395.53     25.22 o 
   3  16   5       81.44      112.86      7.32 o 
   4  16   5      104.96      122.08     10.58 o 
   5  16   5      130.25      121.11     11.82 o 
  -9  17   5       11.12        4.66     14.44 o 
  -8  17   5       49.08       43.67     10.49 o 
  -7  17   5       85.73       82.85      9.76 o 
  -6  17   5       79.06       96.52      9.41 o 
  -5  17   5       92.62      110.29      6.69 o 
  -4  17   5      848.25      761.89     16.41 o 
  -3  17   5        5.59        9.82      2.66 o 
  -2  17   5     1517.19     1509.68     20.36 o 
  -1  17   5       82.22       82.62      5.47 o 
   0  17   5      483.60      428.10     10.42 o 
   1  17   5      135.12      150.69      7.29 o 
   2  17   5       18.01        5.34      5.17 o 
   3  17   5       11.05        4.52      5.73 o 
   4  17   5      270.31      268.39     13.72 o 
   5  17   5       24.25       23.34      9.65 o 
  -8  18   5       73.64       78.88     10.43 o 
  -7  18   5        2.01        3.34      6.27 o 
  -6  18   5      109.50      126.44     14.72 o 
  -5  18   5      227.68      234.04     16.02 o 
  -4  18   5       27.00       25.88      2.89 o 
  -3  18   5     1454.21     1432.38     17.91 o 
  -2  18   5        0.43       -0.29      2.75 o 
  -1  18   5      462.32      502.91      9.73 o 
   0  18   5       64.35       33.36      5.98 o 
   1  18   5       52.49       57.60      5.17 o 
   2  18   5      172.10      147.38     25.62 o 
   3  18   5      107.50      162.32     14.71 o 
   4  18   5       18.76       10.16      7.05 o 
  -7  19   5      497.00      529.21     20.75 o 
  -6  19   5       39.79       39.80      9.28 o 
  -5  19   5      327.53      350.32     17.57 o 
  -4  19   5      120.42      106.72      4.11 o 
  -3  19   5       12.86       13.13      3.59 o 
  -2  19   5      333.90      334.97      7.07 o 
  -1  19   5       98.47      108.38      6.64 o 
   0  19   5       15.37       21.08      3.61 o 
   1  19   5      894.90      876.21     32.26 o 
   2  19   5        7.17       -1.40      5.03 o 
   3  19   5      243.40      253.61     12.91 o 
  -7  20   5        0.39        2.17      9.31 o 
  -6  20   5      458.20      482.73     17.27 o 
  -5  20   5        0.03        2.86      7.17 o 
  -4  20   5      130.84      135.75      9.09 o 
  -3  20   5       44.15       26.65      4.03 o 
  -2  20   5       72.21       68.56      4.93 o 
  -1  20   5       49.16       54.31      4.08 o 
   0  20   5      380.79      354.76      7.91 o 
   1  20   5        3.51       -0.88      2.48 o 
   2  20   5      480.57      494.72     19.90 o 
   3  20   5        1.37        5.24     10.53 o 
  -6  21   5        4.91       12.01      7.79 o 
  -5  21   5      122.68      145.34     11.77 o 
  -4  21   5      240.70      262.15     13.26 o 
  -3  21   5        2.84        1.95      2.59 o 
  -2  21   5      501.11      469.91     10.63 o 
  -1  21   5      195.06      209.72      6.67 o 
   0  21   5       77.52       50.90      5.83 o 
   1  21   5      121.66      116.09     32.19 o 
   2  21   5        2.10        7.05      6.11 o 
  -4  22   5        0.12       -0.34      6.16 o 
  -3  22   5      487.75      466.27     13.78 o 
  -2  22   5        9.99        8.46      4.96 o 
  -1  22   5      333.41      338.78      8.09 o 
   0  22   5        0.05       -2.06      5.63 o 
 -12   0   6       57.31       48.68     19.42 o 
 -10   0   6        1.29        1.26      4.96 o 
  -8   0   6     3073.90     3139.40     75.12 o 
  -6   0   6     5905.17     6011.38    189.57 o 
  -4   0   6     1427.58     1380.78     25.10 o 
  -2   0   6        5.90       17.44      5.68 o 
   0   0   6     7608.91     7128.62    121.27 o 
   2   0   6     3994.85     3576.50     61.30 o 
   4   0   6      424.03      465.97     12.75 o 
   6   0   6       40.42       61.33      7.99 o 
 -12   1   6      306.14      308.87     11.74 o 
 -11   1   6        6.19       10.36      2.81 o 
 -10   1   6      732.60      758.05      9.62 o 
  -9   1   6      594.21      569.52      9.61 o 
  -8   1   6       20.14       16.85      6.28 o 
  -7   1   6     3495.36     3131.71     94.79 o 
  -6   1   6       36.02       17.69      4.19 o 
  -5   1   6     2137.57     1877.19     24.74 o 
  -4   1   6     3888.54     4040.51     52.41 o 
  -3   1   6      302.46      314.32      8.34 o 
  -2   1   6     4533.45     4373.05     49.32 o 
  -1   1   6      945.23      879.03     15.44 o 
   0   1   6      538.66      523.16     11.68 o 
   1   1   6     5855.64     6138.60     74.72 o 
   2   1   6        0.30        7.95      5.57 o 
   3   1   6      923.53      980.94     14.83 o 
   4   1   6      902.86      888.96     15.48 o 
   5   1   6      132.95      123.06      8.44 o 
   6   1   6      521.21      551.62     10.42 o 
   7   1   6       43.42       57.24      5.32 o 
 -12   2   6       19.36       19.72      5.23 o 
 -11   2   6     1240.87     1245.53     14.85 o 
 -10   2   6       18.08       14.42      3.48 o 
  -9   2   6      954.32      906.35     12.33 o 
  -8   2   6        9.15       11.74     11.62 o 
  -7   2   6       88.01      127.12      7.04 o 
  -6   2   6       10.96       23.32      4.21 o 
  -5   2   6     2199.95     1907.78     36.43 o 
  -4   2   6      914.97      760.31     13.80 o 
  -3   2   6    16205.38    14768.96    200.01 o 
  -2   2   6      107.22      111.13      6.27 o 
  -1   2   6     3525.46     3662.36     43.26 o 
   0   2   6       20.43       41.63      4.89 o 
   1   2   6      490.31      557.02     12.91 o 
   2   2   6       16.80       14.19      3.87 o 
   3   2   6      473.14      522.69     11.33 o 
   4   2   6      101.10      103.44      5.29 o 
   5   2   6     1965.58     1909.87     24.31 o 
   6   2   6       48.18       46.15      5.38 o 
   7   2   6      356.18      314.70      8.42 o 
 -12   3   6      270.64      252.40     10.02 o 
 -11   3   6       29.21       20.55      3.48 o 
 -10   3   6      692.41      697.06      9.24 o 
  -9   3   6      461.46      419.60      9.37 o 
  -8   3   6     1010.36      979.81     22.00 o 
  -7   3   6     1664.83     1702.72     51.57 o 
  -6   3   6      271.52      320.47      8.44 o 
  -5   3   6      618.83      574.06     11.94 o 
  -4   3   6     3461.24     3673.86     43.05 o 
  -3   3   6      333.36      340.75      8.39 o 
  -2   3   6     6660.60     6621.90     77.08 o 
  -1   3   6     1202.80      984.73     16.21 o 
   0   3   6     2359.73     2180.05     27.04 o 
   1   3   6     3820.44     3770.83     45.08 o 
   2   3   6      178.66      154.46      6.91 o 
   3   3   6      237.60      252.28      8.76 o 
   4   3   6      828.70      796.28     13.68 o 
   5   3   6       69.56       77.89      6.23 o 
   6   3   6      671.24      725.31     12.54 o 
   7   3   6        5.95        7.46      4.16 o 
 -12   4   6       56.02       57.39      6.70 o 
 -11   4   6       29.32       34.45      6.84 o 
 -10   4   6       75.38       77.57      5.36 o 
  -9   4   6      203.07      203.02      5.37 o 
  -8   4   6     2250.87     2431.51     43.01 o 
  -7   4   6      115.77      113.19     11.30 o 
  -6   4   6     5673.09     5436.07    100.19 o 
  -5   4   6       14.54        7.31      3.50 o 
  -4   4   6     1327.58     1515.78     19.12 o 
  -3   4   6      180.38      170.16     11.28 o 
  -2   4   6       40.32       60.14      5.45 o 
  -1   4   6     1490.22     1462.68     20.29 o 
   0   4   6     6485.84     6225.28     76.97 o 
   1   4   6      162.25      174.00      6.89 o 
   2   4   6     4330.07     4116.51     56.29 o 
   3   4   6       39.03       48.86      4.88 o 
   4   4   6      711.80      751.67     12.81 o 
   5   4   6       30.88       33.99      4.21 o 
   6   4   6       41.67       44.07      5.04 o 
   7   4   6       66.81       51.22      5.31 o 
 -12   5   6      101.73      117.36      6.58 o 
 -11   5   6        0.28        3.12      3.41 o 
 -10   5   6      478.39      534.72     13.51 o 
  -9   5   6      407.94      353.79      6.78 o 
  -8   5   6       25.35       31.93      7.17 o 
  -7   5   6     2865.77     2835.62     70.91 o 
  -6   5   6       84.46       85.74      7.26 o 
  -5   5   6     5540.25     5196.37     78.95 o 
  -4   5   6     1333.03     1269.10     17.83 o 
  -3   5   6      309.71      287.46      9.11 o 
  -2   5   6     2800.81     2696.50     34.26 o 
  -1   5   6     2166.46     1954.69     30.92 o 
   0   5   6        3.89        4.49      3.80 o 
   1   5   6     3030.29     3048.12     34.11 o 
   2   5   6      116.15      131.08      6.14 o 
   3   5   6     3168.99     3122.41     40.05 o 
   4   5   6      454.08      491.08     11.90 o 
   5   5   6      159.02      143.73      6.27 o 
   6   5   6      148.44      145.35      6.14 o 
   7   5   6       67.02       56.08      5.11 o 
 -12   6   6       34.66       33.81      5.52 o 
 -11   6   6      673.36      646.56     14.53 o 
 -10   6   6      131.78      139.42      5.71 o 
  -9   6   6     1102.03     1016.11     18.67 o 
  -8   6   6      115.16      125.82     11.34 o 
  -7   6   6      237.65      295.71      9.33 o 
  -6   6   6      351.70      318.45     10.37 o 
  -5   6   6     1366.14     1232.16     21.46 o 
  -4   6   6     1150.66     1184.84     18.10 o 
  -3   6   6     5141.75     4620.87     78.01 o 
  -2   6   6      433.43      433.82     15.03 o 
  -1   6   6     6885.92     6603.42     95.20 o 
   0   6   6       73.54       76.99      4.94 o 
   1   6   6      235.59      240.20      7.49 o 
   2   6   6      539.64      503.12      9.70 o 
   3   6   6      981.07      920.98     15.04 o 
   4   6   6      789.73      766.44     16.23 o 
   5   6   6      679.06      648.26     10.66 o 
   6   6   6       59.16       59.15      5.00 o 
   7   6   6      443.77      435.45      9.72 o 
 -12   7   6      171.68      183.78     15.08 o 
 -11   7   6        4.86        6.56      3.39 o 
 -10   7   6      802.50      857.86     12.66 o 
  -9   7   6       16.81        9.40      3.65 o 
  -8   7   6     1216.98     1204.26     28.40 o 
  -7   7   6      411.24      389.83      9.18 o 
  -6   7   6      627.50      684.22     16.78 o 
  -5   7   6      286.82      249.92      7.88 o 
  -4   7   6     2546.26     2541.92     31.71 o 
  -3   7   6      222.63      197.31      7.57 o 
  -2   7   6     5384.98     5554.74     81.22 o 
  -1   7   6      865.11      844.48     14.93 o 
   0   7   6     2727.30     2645.72     31.08 o 
   1   7   6      287.35      246.73      7.43 o 
   2   7   6       48.80       51.48      5.23 o 
   3   7   6       40.13       29.17      4.79 o 
   4   7   6      643.46      683.28     13.37 o 
   5   7   6       16.45       15.16      3.66 o 
   6   7   6      681.51      710.14     15.23 o 
   7   7   6       13.90       12.33      5.34 o 
 -12   8   6      108.06      164.54     27.99 o 
 -11   8   6       68.13       49.06      6.44 o 
 -10   8   6      123.14      114.29      7.50 o 
  -9   8   6      423.91      426.04     10.36 o 
  -8   8   6      646.27      764.95     27.60 o 
  -7   8   6       16.75       34.67      2.90 o 
  -6   8   6     3243.09     3178.75     35.29 o 
  -5   8   6      355.05      315.00      7.20 o 
  -4   8   6     2475.41     2508.14     28.28 o 
  -3   8   6      335.12      321.98      7.67 o 
  -2   8   6       61.28       53.12      4.30 o 
  -1   8   6     2115.62     1972.40     31.99 o 
   0   8   6     1947.68     1875.50     22.50 o 
   1   8   6      259.17      237.31      8.78 o 
   2   8   6     2587.81     2681.24     40.37 o 
   3   8   6       97.80      100.92      7.03 o 
   4   8   6      722.06      772.90     13.28 o 
   5   8   6      251.07      225.23      7.47 o 
   6   8   6        3.58        9.35      3.74 o 
   7   8   6      179.29      178.48      6.77 o 
 -11   9   6        7.30       14.74      8.99 o 
 -10   9   6       60.99       64.93      9.29 o 
  -9   9   6      490.77      420.20     14.86 o 
  -8   9   6       64.84       54.88      1.89 o 
  -7   9   6     1461.90     1335.18     19.72 o 
  -6   9   6        1.77        2.12      2.72 o 
  -5   9   6     4197.67     4007.78     45.33 o 
  -4   9   6       29.71       42.60      3.94 o 
  -3   9   6      247.75      176.03      5.25 o 
  -2   9   6      762.08      762.84     12.87 o 
  -1   9   6      733.70      755.75     12.48 o 
   0   9   6      126.47      134.13      6.21 o 
   1   9   6     1644.41     1555.95     21.47 o 
   2   9   6        4.87        6.28      3.70 o 
   3   9   6     3085.63     2856.24     40.39 o 
   4   9   6       20.14       16.46      4.00 o 
   5   9   6       94.32       87.72      5.90 o 
   6   9   6        7.70        7.28      3.49 o 
   7   9   6       94.01       95.74     10.83 o 
 -11  10   6      196.90      201.59     18.68 o 
 -10  10   6       12.00        9.25      7.00 o 
  -9  10   6      738.22      741.43     14.84 o 
  -8  10   6      597.81      691.82     15.65 o 
  -7  10   6       16.13       21.57      2.66 o 
  -6  10   6     1200.54     1093.79     12.36 o 
  -5  10   6      719.51      784.81     19.17 o 
  -4  10   6      336.42      355.14      8.56 o 
  -3  10   6     1570.37     1375.51     19.47 o 
  -2  10   6      129.67      102.39      5.25 o 
  -1  10   6     3841.03     3606.18     62.88 o 
   0  10   6      544.79      573.87     11.43 o 
   1  10   6      220.87      203.81      6.90 o 
   2  10   6     1010.91     1024.74     15.06 o 
   3  10   6      323.31      303.40     10.72 o 
   4  10   6      375.41      385.51      8.66 o 
   5  10   6      311.69      279.69     16.05 o 
   6  10   6        7.83       13.08      3.39 o 
 -11  11   6        1.40      -10.95     11.08 o 
 -10  11   6      576.85      640.57     19.18 o 
  -9  11   6       15.79        5.47      3.08 o 
  -8  11   6      588.22      569.49     14.70 o 
  -7  11   6       15.60       22.46      2.81 o 
  -6  11   6      292.82      279.70      5.44 o 
  -5  11   6      254.43      209.67      8.15 o 
  -4  11   6     2551.86     2467.04     39.05 o 
  -3  11   6        8.18        3.76      3.04 o 
  -2  11   6     3158.22     3242.88     44.53 o 
  -1  11   6       96.33       92.33      5.04 o 
   0  11   6     2538.22     2612.81     33.03 o 
   1  11   6        0.20       -0.12      3.04 o 
   2  11   6        3.33        2.03      3.38 o 
   3  11   6       22.47       22.11      3.79 o 
   4  11   6      505.41      528.83     10.03 o 
   5  11   6        9.55        4.01      3.35 o 
   6  11   6      700.01      681.30     24.50 o 
 -11  12   6      131.37      122.91     16.65 o 
 -10  12   6       48.48       62.38     12.31 o 
  -9  12   6      195.07      199.21     16.10 o 
  -8  12   6      333.05      298.28     13.81 o 
  -7  12   6       42.20       37.13      6.38 o 
  -6  12   6      693.94      714.74     10.13 o 
  -5  12   6      769.03      741.73      9.73 o 
  -4  12   6     1350.42     1413.20     19.30 o 
  -3  12   6     1327.55     1255.05     21.87 o 
  -2  12   6       57.34       88.86      4.61 o 
  -1  12   6      901.75      825.43     18.33 o 
   0  12   6      190.90      206.51      6.94 o 
   1  12   6      295.74      264.34      8.87 o 
   2  12   6     1109.91     1139.81     17.63 o 
   3  12   6       94.41       81.98      5.32 o 
   4  12   6      718.46      701.10     17.46 o 
   5  12   6      460.66      401.33     21.35 o 
   6  12   6       20.56       19.48      5.84 o 
 -10  13   6        3.07       20.39     10.18 o 
  -9  13   6      333.29      385.82     19.90 o 
  -8  13   6       68.23       80.63      4.23 o 
  -7  13   6     1463.66     1367.38     44.80 o 
  -6  13   6        0.36        3.88      2.19 o 
  -5  13   6     1560.08     1440.58     18.21 o 
  -4  13   6      193.95      163.59      7.29 o 
  -3  13   6       95.89       96.43      7.98 o 
  -2  13   6      161.94      188.11      7.44 o 
  -1  13   6      298.11      263.50      7.66 o 
   0  13   6      249.07      257.32      7.89 o 
   1  13   6     2324.22     2242.34     33.85 o 
   2  13   6       26.23       21.16      5.57 o 
   3  13   6     1369.21     1273.01     25.19 o 
   4  13   6       28.77       37.64      3.85 o 
   5  13   6       81.66       77.87     11.80 o 
 -10  14   6        4.88       14.29     14.93 o 
  -9  14   6      339.72      425.89     18.88 o 
  -8  14   6      684.56      698.53     20.59 o 
  -7  14   6       27.85       20.18      3.56 o 
  -6  14   6     1035.73     1018.33     18.68 o 
  -5  14   6      174.15      203.14      8.61 o 
  -4  14   6      164.98      168.19      7.15 o 
  -3  14   6      649.36      598.97     10.87 o 
  -2  14   6       45.08       44.86      5.38 o 
  -1  14   6      592.21      578.36     11.76 o 
   0  14   6      756.10      732.72     15.63 o 
   1  14   6       87.89       65.97      4.87 o 
   2  14   6      996.75      960.47     19.56 o 
   3  14   6       11.07       11.90      4.18 o 
   4  14   6      138.85      143.73      7.62 o 
   5  14   6      262.71      271.36     21.60 o 
  -9  15   6       11.17       12.23     12.34 o 
  -8  15   6      287.29      258.64     14.13 o 
  -7  15   6      110.47       83.19     10.88 o 
  -6  15   6       21.07       19.00      2.57 o 
  -5  15   6        0.09        0.15      2.22 o 
  -4  15   6     1136.20     1104.18     25.20 o 
  -3  15   6       28.63       15.50      3.46 o 
  -2  15   6     1359.31     1409.25     20.06 o 
  -1  15   6      164.24      147.92     11.36 o 
   0  15   6      824.00      843.31     14.67 o 
   1  15   6      152.06      193.61      9.51 o 
   2  15   6        0.10        4.07      5.15 o 
   3  15   6        0.11        3.66      5.73 o 
   4  15   6      363.18      405.09     19.17 o 
   5  15   6        3.98        5.63      7.60 o 
  -9  16   6      137.83      144.30     26.35 o 
  -8  16   6      139.94      127.85     12.92 o 
  -7  16   6       32.15       38.91      8.47 o 
  -6  16   6      211.37      203.24      7.27 o 
  -5  16   6      324.23      297.58      6.59 o 
  -4  16   6      238.59      244.54      6.65 o 
  -3  16   6     1542.65     1439.54     24.49 o 
  -2  16   6        1.01       -0.07      3.09 o 
  -1  16   6      478.55      508.08     13.68 o 
   0  16   6       56.26       51.39      5.75 o 
   1  16   6       76.34       98.98     12.23 o 
   2  16   6      328.84      366.04     11.82 o 
   3  16   6      132.53      138.29      9.36 o 
   4  16   6      145.32      156.68     12.53 o 
  -8  17   6        0.08        6.10      7.00 o 
  -7  17   6      876.88     1005.23     25.35 o 
  -6  17   6        1.22        4.44      3.97 o 
  -5  17   6      427.10      377.10      7.22 o 
  -4  17   6      117.71      133.73      9.40 o 
  -3  17   6       84.55       72.17      5.38 o 
  -2  17   6      269.65      302.44      8.55 o 
  -1  17   6      215.39      233.32      8.18 o 
   0  17   6        8.85       11.70      4.54 o 
   1  17   6     1030.39      973.04     17.22 o 
   2  17   6        7.80        4.48      5.14 o 
   3  17   6      353.91      315.53     16.06 o 
   4  17   6       27.71       33.92      9.00 o 
  -8  18   6      312.32      299.71     18.41 o 
  -7  18   6       32.37       23.38      8.10 o 
  -6  18   6      658.98      723.91     20.22 o 
  -5  18   6       64.78       72.00      6.97 o 
  -4  18   6      224.56      226.70      6.88 o 
  -3  18   6      211.59      212.03     12.22 o 
  -2  18   6       17.49       12.98      4.71 o 
  -1  18   6       66.33       50.47      5.43 o 
   0  18   6      699.78      714.87     14.04 o 
   1  18   6       38.18       24.11      4.93 o 
   2  18   6      534.08      589.21     23.18 o 
   3  18   6        0.30       -4.28      6.31 o 
  -7  19   6       93.02      104.40     11.08 o 
  -6  19   6        6.95       18.48      8.37 o 
  -5  19   6       87.47       79.93      9.92 o 
  -4  19   6      556.14      522.13      9.60 o 
  -3  19   6        0.27       -0.43      2.47 o 
  -2  19   6      857.79      883.80     13.01 o 
  -1  19   6       94.33       71.23      6.09 o 
   0  19   6      162.20      172.64      8.44 o 
   1  19   6      143.48      175.74      7.85 o 
   2  19   6        1.37       -5.97      6.24 o 
  -6  20   6       67.65       77.88      9.66 o 
  -5  20   6      153.54      169.42     12.90 o 
  -4  20   6        2.05        3.16      3.76 o 
  -3  20   6      752.60      737.91     11.17 o 
  -2  20   6        7.12       14.16      3.81 o 
  -1  20   6      536.53      537.52     10.16 o 
   0  20   6       23.85       16.60      3.74 o 
   1  20   6       19.91       28.29      8.24 o 
  -5  21   6      224.78      239.77     12.82 o 
  -4  21   6      129.91      161.92     16.10 o 
  -3  21   6       40.16       21.67      4.21 o 
  -2  21   6      175.52      178.96      5.87 o 
  -1  21   6      134.26      134.76      6.79 o 
   0  21   6       72.86       52.63      4.72 o 
 -11   0   7      940.57     1002.73     22.89 o 
  -9   0   7     1275.08     1295.49     39.92 o 
  -7   0   7      514.67      451.32     17.44 o 
  -5   0   7     1564.81     1628.70     32.35 o 
  -3   0   7     8578.28     8563.99    154.13 o 
  -1   0   7     4032.72     3714.20     64.76 o 
   1   0   7     1427.87     1218.79     32.69 o 
   3   0   7      500.05      505.12     17.16 o 
   5   0   7     1011.46      993.61     21.93 o 
   7   0   7      311.69      336.14     14.56 o 
 -12   1   7      251.87      243.31      9.58 o 
 -11   1   7       64.10       64.07      4.57 o 
 -10   1   7      533.87      506.28      9.64 o 
  -9   1   7      307.30      346.60     14.13 o 
  -8   1   7      619.70      658.85     19.56 o 
  -7   1   7     1547.14     1613.62     45.81 o 
  -6   1   7       32.77       23.87      4.67 o 
  -5   1   7     1648.26     1595.59     49.24 o 
  -4   1   7     3582.82     3392.70     51.56 o 
  -3   1   7     1678.52     1619.23     28.84 o 
  -2   1   7     3337.98     3164.94     38.72 o 
  -1   1   7     1158.40     1108.87     17.83 o 
   0   1   7     2219.10     2362.52     31.96 o 
   1   1   7     2124.49     1983.56     28.30 o 
   2   1   7       42.56       49.96      7.07 o 
   3   1   7      463.12      438.35      9.65 o 
   4   1   7      527.91      514.18     15.30 o 
   5   1   7      247.78      246.89      8.66 o 
   6   1   7      263.41      228.22      8.84 o 
   7   1   7        6.05        6.99      8.25 o 
 -12   2   7      201.40      216.05      9.94 o 
 -11   2   7        9.05       14.14      3.09 o 
 -10   2   7        4.79        2.51      3.34 o 
  -9   2   7       11.38       14.68      7.60 o 
  -8   2   7     3802.06     3541.24    111.69 o 
  -7   2   7       96.19       86.85      7.38 o 
  -6   2   7     3742.48     3389.16     46.98 o 
  -5   2   7       15.81       12.29      5.02 o 
  -4   2   7     2574.25     2456.08     48.37 o 
  -3   2   7      125.08      142.72      7.25 o 
  -2   2   7      133.39      132.14      7.16 o 
  -1   2   7      349.11      334.73     10.71 o 
   0   2   7     4803.75     4570.80     57.86 o 
   1   2   7       67.86       85.48      9.54 o 
   2   2   7     2335.86     2381.59     28.61 o 
   3   2   7        4.77        3.38      3.74 o 
   4   2   7      935.85      948.55     15.33 o 
   5   2   7       34.66       40.24      6.36 o 
   6   2   7       76.54       60.58      5.55 o 
 -12   3   7      237.99      287.41     12.98 o 
 -11   3   7       12.73       18.40      3.08 o 
 -10   3   7      381.81      386.59      9.16 o 
  -9   3   7      294.56      300.98     13.10 o 
  -8   3   7      399.72      359.57     20.05 o 
  -7   3   7     1736.30     1777.90     39.88 o 
  -6   3   7       76.70       87.13      6.02 o 
  -5   3   7     3599.01     3531.28     76.25 o 
  -4   3   7     2278.24     2062.71     27.46 o 
  -3   3   7      284.63      295.31     10.03 o 
  -2   3   7     2267.50     2015.79     26.37 o 
  -1   3   7      220.69      211.39      8.57 o 
   0   3   7      410.18      425.92     11.41 o 
   1   3   7     2694.68     2531.95     33.21 o 
   2   3   7       72.92       78.43      6.70 o 
   3   3   7     1572.60     1528.52     23.25 o 
   4   3   7      540.82      551.86     11.05 o 
   5   3   7      104.21      133.68      7.37 o 
   6   3   7       88.18       84.91      6.56 o 
 -12   4   7        0.02        3.35      5.88 o 
 -11   4   7      817.95      783.17     13.72 o 
 -10   4   7       38.86       35.67      3.99 o 
  -9   4   7     1104.79     1184.56     30.87 o 
  -8   4   7        6.41        6.16      4.07 o 
  -7   4   7      597.63      581.46     13.29 o 
  -6   4   7      343.10      319.37      8.94 o 
  -5   4   7      903.86      970.77     18.32 o 
  -4   4   7      156.91      166.75      7.91 o 
  -3   4   7     4585.53     4490.33     69.55 o 
  -2   4   7      104.58       98.05      7.15 o 
  -1   4   7     4746.90     4676.12     60.21 o 
   0   4   7        0.80        4.97      5.16 o 
   1   4   7      927.24      855.80     14.28 o 
   2   4   7      263.14      312.41      9.25 o 
   3   4   7      356.53      395.40     10.63 o 
   4   4   7      177.85      162.98      7.12 o 
   5   4   7      662.38      686.67     13.03 o 
   6   4   7       39.99       52.10      6.13 o 
 -12   5   7      180.89      179.82      9.10 o 
 -11   5   7       95.73      115.68      7.07 o 
 -10   5   7     1298.20     1232.62     25.81 o 
  -9   5   7      236.04      230.36     13.28 o 
  -8   5   7      530.61      500.77     26.01 o 
  -7   5   7      779.56      852.61     52.62 o 
  -6   5   7      230.96      161.83      7.84 o 
  -5   5   7      271.32      276.05     11.46 o 
  -4   5   7     1286.92     1225.97     20.65 o 
  -3   5   7     1119.96     1045.55     16.56 o 
  -2   5   7     3555.98     3439.90     59.74 o 
  -1   5   7      589.30      611.40     15.18 o 
   0   5   7     2309.00     2325.18     30.77 o 
   1   5   7      695.91      720.95     13.28 o 
   2   5   7        1.41        1.24      4.30 o 
   3   5   7      254.42      249.62      9.41 o 
   4   5   7      341.35      317.82     11.46 o 
   5   5   7      176.97      171.74      7.46 o 
   6   5   7      551.27      559.87     15.78 o 
 -12   6   7       89.43      100.69      7.61 o 
 -11   6   7       56.61       46.53      5.26 o 
 -10   6   7       36.66       46.06      6.65 o 
  -9   6   7      203.99      180.74     10.68 o 
  -8   6   7      927.33      914.71     17.60 o 
  -7   6   7        1.07       -3.00      3.76 o 
  -6   6   7     3519.58     3190.44     44.57 o 
  -5   6   7       11.18       16.79      4.42 o 
  -4   6   7     1323.25     1253.32     19.38 o 
  -3   6   7      794.58      685.59     15.44 o 
  -2   6   7       29.83       46.55      5.61 o 
  -1   6   7      983.09      988.75     14.75 o 
   0   6   7     1761.09     1582.71     20.29 o 
   1   6   7       63.65       77.59      6.23 o 
   2   6   7     2518.37     2393.51     29.38 o 
   3   6   7        1.34        6.49      4.13 o 
   4   6   7      640.55      631.66     13.70 o 
   5   6   7      126.42      151.18      6.77 o 
   6   6   7        3.01       10.99      5.51 o 
 -12   7   7       20.06       25.19      4.43 o 
 -11   7   7        1.91        7.79      3.94 o 
 -10   7   7      203.82      209.19      8.63 o 
  -9   7   7      220.03      210.77     12.16 o 
  -8   7   7       13.65        7.81      6.32 o 
  -7   7   7     1878.99     1956.93     58.88 o 
  -6   7   7       32.20       34.99      6.41 o 
  -5   7   7     3568.58     3648.20     72.84 o 
  -4   7   7      476.55      408.87      9.83 o 
  -3   7   7       64.47       63.96      5.68 o 
  -2   7   7      711.65      602.96     11.56 o 
  -1   7   7      293.39      328.39     10.06 o 
   0   7   7      272.03      270.82      8.40 o 
   1   7   7     2036.34     2132.07     25.83 o 
   2   7   7        3.29       -1.73      3.58 o 
   3   7   7     2301.62     2329.90     29.68 o 
   4   7   7      132.85      126.62      7.09 o 
   5   7   7       64.55       50.88      5.71 o 
   6   7   7       33.09       35.20      5.40 o 
 -11   8   7      398.18      345.59     11.09 o 
 -10   8   7       60.88       48.41     10.88 o 
  -9   8   7      577.23      592.15     21.79 o 
  -8   8   7       85.34       94.93      9.67 o 
  -7   8   7       19.34       37.47      4.86 o 
  -6   8   7      880.96      786.91     29.27 o 
  -5   8   7      374.31      442.18     10.06 o 
  -4   8   7      381.13      411.18      8.53 o 
  -3   8   7     1887.65     1928.65     23.80 o 
  -2   8   7      189.76      203.08      7.74 o 
  -1   8   7     3677.92     3862.54     46.35 o 
   0   8   7       38.62       42.03      6.81 o 
   1   8   7      358.83      390.48     17.70 o 
   2   8   7      792.66      781.20     13.47 o 
   3   8   7       80.80       76.97      7.01 o 
   4   8   7      156.25      162.70      8.61 o 
   5   8   7      339.51      337.01      8.61 o 
   6   8   7        1.91        0.21      3.54 o 
 -11   9   7        9.29        9.90     10.71 o 
 -10   9   7      797.70      811.25     21.92 o 
  -9   9   7       15.65       30.96      5.98 o 
  -8   9   7      613.97      549.36      8.22 o 
  -7   9   7       81.61      104.05      4.87 o 
  -6   9   7      216.36      203.40      6.88 o 
  -5   9   7       20.70       29.42      4.07 o 
  -4   9   7     1002.96      910.52     12.52 o 
  -3   9   7        9.30       23.70      4.45 o 
  -2   9   7     4904.93     4627.92     51.51 o 
  -1   9   7      145.17      156.61      6.61 o 
   0   9   7     1279.47     1223.71     16.43 o 
   1   9   7       36.36       33.22      5.01 o 
   2   9   7       19.46       16.61      5.98 o 
   3   9   7      111.26      124.59      8.48 o 
   4   9   7      219.57      219.15      7.64 o 
   5   9   7        3.84       11.54      4.06 o 
   6   9   7      600.70      593.14     20.62 o 
 -11  10   7       86.39       80.26     15.57 o 
 -10  10   7       30.42       28.45      8.11 o 
  -9  10   7      201.69      208.52      9.24 o 
  -8  10   7      151.33      113.12      6.44 o 
  -7  10   7       77.97       74.48      3.59 o 
  -6  10   7     1953.82     1830.81     33.54 o 
  -5  10   7      435.12      446.35      8.59 o 
  -4  10   7     1271.22     1110.61     17.24 o 
  -3  10   7     1546.41     1516.26     19.44 o 
  -2  10   7      111.31      123.33      7.69 o 
  -1  10   7      647.34      690.36     11.78 o 
   0  10   7      330.66      309.95      8.01 o 
   1  10   7      149.60      141.06      6.80 o 
   2  10   7     1453.41     1377.94     24.24 o 
   3  10   7       39.38       45.98      5.60 o 
   4  10   7      310.67      270.77      8.81 o 
   5  10   7      185.88      210.29     10.01 o 
 -11  11   7        1.18        0.32      7.44 o 
 -10  11   7       29.54        7.32     10.60 o 
  -9  11   7      114.40      113.18      9.99 o 
  -8  11   7        0.33        2.09      4.38 o 
  -7  11   7     1451.30     1455.03     28.16 o 
  -6  11   7        0.05        1.49      2.37 o 
  -5  11   7     2248.97     2280.47     44.35 o 
  -4  11   7       47.94       41.25      4.17 o 
  -3  11   7      294.89      345.30      7.95 o 
  -2  11   7        1.10       -0.11      3.08 o 
  -1  11   7      383.31      396.71     10.44 o 
   0  11   7       74.04       62.54      5.32 o 
   1  11   7     1295.01     1392.41     24.42 o 
   2  11   7       20.16       24.39      4.49 o 
   3  11   7     1015.19     1142.18     18.26 o 
   4  11   7        5.11        6.24      3.64 o 
   5  11   7       87.27       94.75      8.82 o 
 -10  12   7       12.51       13.12      9.61 o 
  -9  12   7      499.08      526.28     19.64 o 
  -8  12   7      363.48      308.63     20.77 o 
  -7  12   7       21.78       24.53      4.29 o 
  -6  12   7     1060.07      938.14     22.36 o 
  -5  12   7       21.32       33.95      4.48 o 
  -4  12   7      589.05      542.48     10.64 o 
  -3  12   7     1103.84     1090.31     14.60 o 
  -2  12   7       29.82       43.27      4.79 o 
  -1  12   7     1040.58     1130.82     17.36 o 
   0  12   7      434.94      441.69     13.61 o 
   1  12   7       43.81       56.77      5.04 o 
   2  12   7      715.85      672.62     14.18 o 
   3  12   7       12.07       10.04      4.60 o 
   4  12   7      123.80      116.44      5.94 o 
   5  12   7      210.38      234.00     23.99 o 
 -10  13   7      278.26      296.29     36.53 o 
  -9  13   7       37.81       26.36      9.13 o 
  -8  13   7      612.92      541.51     22.97 o 
  -7  13   7       10.79       16.45      2.34 o 
  -6  13   7        3.70        4.31      2.59 o 
  -5  13   7        0.05        3.20      2.95 o 
  -4  13   7     1053.46      978.48     20.38 o 
  -3  13   7       65.68       49.14      4.88 o 
  -2  13   7     2339.48     2160.27     38.28 o 
  -1  13   7      119.67      120.05      6.10 o 
   0  13   7      675.10      600.35     14.10 o 
   1  13   7        6.40       14.74      5.04 o 
   2  13   7        0.07        2.28      3.58 o 
   3  13   7        7.55        3.67      3.78 o 
   4  13   7      183.36      166.35      9.53 o 
 -10  14   7        3.35       -0.10     10.67 o 
  -9  14   7      259.55      266.03     16.42 o 
  -8  14   7       63.76       55.99      9.40 o 
  -7  14   7      169.73      167.71      5.75 o 
  -6  14   7      496.33      514.28     20.25 o 
  -5  14   7      464.27      456.66      9.75 o 
  -4  14   7      558.84      505.59      9.65 o 
  -3  14   7     1240.73     1337.68     21.83 o 
  -2  14   7       93.29      105.50      6.98 o 
  -1  14   7      618.13      689.97     13.12 o 
   0  14   7      130.85      118.13      6.15 o 
   1  14   7      189.85      204.79     12.34 o 
   2  14   7      423.08      389.22     11.73 o 
   3  14   7       69.16       87.94      6.04 o 
   4  14   7      142.25      124.85     10.80 o 
  -9  15   7       94.37       74.41     13.35 o 
  -8  15   7        1.61        4.62      8.79 o 
  -7  15   7      781.84      770.22     38.10 o 
  -6  15   7        1.64        9.48      4.10 o 
  -5  15   7     1214.23     1155.09     21.10 o 
  -4  15   7      117.07      101.09      6.11 o 
  -3  15   7      222.58      261.89      8.51 o 
  -2  15   7        9.10        5.69      3.83 o 
  -1  15   7      317.71      357.75     14.30 o 
   0  15   7       20.21       14.79      4.10 o 
   1  15   7      963.61     1025.86     29.53 o 
   2  15   7       10.51       12.20      3.86 o 
   3  15   7      424.17      409.84     16.25 o 
  -8  16   7      422.73      404.66     20.30 o 
  -7  16   7       51.11       43.54      8.77 o 
  -6  16   7      567.02      506.56     14.31 o 
  -5  16   7       37.12       23.15      3.69 o 
  -4  16   7      321.48      291.75     13.78 o 
  -3  16   7      336.13      337.31      9.33 o 
  -2  16   7        2.93        2.33      3.91 o 
  -1  16   7      203.25      192.28     11.92 o 
   0  16   7      659.43      618.55     15.96 o 
   1  16   7       44.79       40.16      4.72 o 
   2  16   7      446.97      417.78     15.94 o 
   3  16   7        0.08        6.42      6.95 o 
  -8  17   7      226.34      222.10     14.56 o 
  -7  17   7      105.09      122.01     14.89 o 
  -6  17   7        5.36        2.85      3.88 o 
  -5  17   7       21.56       19.92      3.61 o 
  -4  17   7      876.60      898.42     28.14 o 
  -3  17   7        1.56        2.74      3.66 o 
  -2  17   7      819.55      808.41     15.66 o 
  -1  17   7       19.43       17.74      6.76 o 
   0  17   7      413.02      418.69     13.64 o 
   1  17   7      102.48      121.84      8.23 o 
   2  17   7       14.32        9.91      4.84 o 
  -7  18   7       28.85       26.96     11.03 o 
  -6  18   7      132.53      161.51     11.60 o 
  -5  18   7      173.31      152.15      5.49 o 
  -4  18   7      104.75      109.29     10.56 o 
  -3  18   7      653.45      688.28     16.85 o 
  -2  18   7        4.23       -0.53      3.29 o 
  -1  18   7      612.68      620.66     14.71 o 
   0  18   7       49.86       60.20      7.48 o 
   1  18   7       94.33       93.90      7.25 o 
  -6  19   7       15.21        7.18      6.78 o 
  -5  19   7      437.52      396.91     18.15 o 
  -4  19   7       85.10       80.39      4.70 o 
  -3  19   7      110.84      110.04      6.67 o 
  -2  19   7       73.71       52.78     11.03 o 
  -1  19   7       70.73       50.76      7.09 o 
   0  19   7       89.85      127.22      7.80 o 
  -5  20   7       13.02        6.70      6.34 o 
  -4  20   7      175.40      171.29      6.38 o 
  -3  20   7       26.76       22.10      3.97 o 
  -2  20   7        6.26       -0.63      3.52 o 
  -1  20   7       22.20       29.25      8.86 o 
 -12   0   8      307.23      318.92     24.89 o 
 -10   0   8        0.66       20.58     10.52 o 
  -8   0   8     1715.14     1673.82     77.66 o 
  -6   0   8     1291.93     1504.30     30.86 o 
  -4   0   8     3615.79     3635.66     70.27 o 
  -2   0   8     1293.16     1258.12     34.10 o 
   0   0   8     1712.05     1739.31     38.26 o 
   2   0   8     1139.80     1156.67     33.87 o 
   4   0   8     1219.63     1309.09     27.91 o 
 -12   1   8      109.87      136.79     13.77 o 
 -11   1   8       53.18       46.95      5.59 o 
 -10   1   8      307.66      313.38     19.06 o 
  -9   1   8      308.32      360.91     15.93 o 
  -8   1   8      585.81      602.76     15.64 o 
  -7   1   8     1308.64     1140.13     27.25 o 
  -6   1   8       11.84       15.01      4.73 o 
  -5   1   8     2257.54     1966.71     51.68 o 
  -4   1   8      882.04      894.47     26.94 o 
  -3   1   8      284.98      256.13     10.61 o 
  -2   1   8      517.99      530.39     13.98 o 
  -1   1   8      100.05       99.44      7.93 o 
   0   1   8     1917.98     1815.66     27.89 o 
   1   1   8      779.83      777.96     17.35 o 
   2   1   8      140.62      125.49     11.30 o 
   3   1   8      911.57      921.26     15.76 o 
   4   1   8      318.28      312.12     10.40 o 
   5   1   8      118.35       95.65      6.70 o 
 -12   2   8        1.51        2.93      4.68 o 
 -11   2   8      494.05      508.05     17.32 o 
 -10   2   8       17.90       25.30      7.94 o 
  -9   2   8     1350.97     1382.87     37.04 o 
  -8   2   8        8.99        6.31      4.31 o 
  -7   2   8      516.27      486.24     14.35 o 
  -6   2   8      232.16      250.70     13.91 o 
  -5   2   8     1319.04     1196.31     32.40 o 
  -4   2   8      206.51      224.84      9.24 o 
  -3   2   8     1425.53     1337.37     21.12 o 
  -2   2   8       10.88       13.96      5.20 o 
  -1   2   8     4150.02     4239.30     58.19 o 
   0   2   8       15.36       20.06      6.35 o 
   1   2   8     1349.63     1448.75     23.55 o 
   2   2   8       50.79       56.18      5.89 o 
   3   2   8      157.93      160.75      8.25 o 
   4   2   8        0.06        3.09      4.65 o 
   5   2   8      360.41      346.58     10.77 o 
 -12   3   8      183.71      183.33      9.56 o 
 -11   3   8      124.57      139.38      6.74 o 
 -10   3   8      732.98      719.82     25.48 o 
  -9   3   8      181.21      176.44     12.23 o 
  -8   3   8      541.17      583.28     16.37 o 
  -7   3   8      355.70      365.09     14.77 o 
  -6   3   8       30.82       58.24     15.14 o 
  -5   3   8      821.98      816.42     16.99 o 
  -4   3   8     1190.22     1241.22     29.29 o 
  -3   3   8      907.38      932.13     18.35 o 
  -2   3   8     2926.16     2761.99     41.82 o 
  -1   3   8      174.01      160.54     14.83 o 
   0   3   8     1561.75     1399.62     26.33 o 
   1   3   8      293.43      255.23      9.64 o 
   2   3   8       27.34       12.97      4.86 o 
   3   3   8      590.89      601.82     14.23 o 
   4   3   8      242.05      286.84      9.84 o 
   5   3   8      152.90      160.21      8.43 o 
 -12   4   8      182.76      180.47     10.42 o 
 -11   4   8       46.80       47.07     19.82 o 
 -10   4   8        0.00       -0.93      5.42 o 
  -9   4   8       97.23       96.17     12.76 o 
  -8   4   8     1259.40     1252.89     35.80 o 
  -7   4   8        2.87        5.01      4.21 o 
  -6   4   8     1670.60     1685.03     34.23 o 
  -5   4   8        2.17        1.64      4.11 o 
  -4   4   8     1885.46     1840.00     26.59 o 
  -3   4   8     1477.98     1424.60     23.61 o 
  -2   4   8       91.11       84.44      7.83 o 
  -1   4   8      121.58      160.50      8.84 o 
   0   4   8     1044.96     1046.04     19.00 o 
   1   4   8       65.01       38.44      6.22 o 
   2   4   8     1594.16     1629.09     26.29 o 
   3   4   8       25.32       38.11      6.41 o 
   4   4   8      833.20      828.14     15.57 o 
   5   4   8       55.81       77.25      9.48 o 
 -12   5   8       44.74       56.17      6.27 o 
 -11   5   8       20.96       18.96      6.47 o 
 -10   5   8      108.16      120.25     12.08 o 
  -9   5   8       60.30       52.77      8.79 o 
  -8   5   8      299.06      288.13     12.77 o 
  -7   5   8     2461.18     2305.79     71.12 o 
  -6   5   8        6.32        4.26      4.57 o 
  -5   5   8     2877.69     2794.26     69.65 o 
  -4   5   8      255.57      240.24     10.07 o 
  -3   5   8      225.97      245.46     11.24 o 
  -2   5   8       58.42       83.98      7.84 o 
  -1   5   8      219.97      207.45      9.86 o 
   0   5   8      828.39      942.58     16.62 o 
   1   5   8     2076.20     2026.64     28.30 o 
   2   5   8       85.99       89.53      7.00 o 
   3   5   8     1050.80     1080.41     20.78 o 
   4   5   8       78.89       64.89      7.44 o 
   5   5   8       86.38       82.53      6.37 o 
 -11   6   8      465.61      451.16     14.85 o 
 -10   6   8        2.22        6.65      8.45 o 
  -9   6   8     1009.49     1066.88     60.50 o 
  -8   6   8       33.75       47.47      9.84 o 
  -7   6   8      466.06      450.47     22.44 o 
  -6   6   8      863.45      801.55     15.00 o 
  -5   6   8      244.75      263.60     10.29 o 
  -4   6   8      205.37      182.50      8.22 o 
  -3   6   8     3471.45     3343.87     46.39 o 
  -2   6   8       92.81      113.60      8.55 o 
  -1   6   8     2221.55     2067.62     27.43 o 
   0   6   8      221.42      206.83      8.00 o 
   1   6   8      510.03      482.32     11.64 o 
   2   6   8      506.15      491.83     12.53 o 
   3   6   8       75.22       89.86      6.98 o 
   4   6   8       20.07       21.68      5.13 o 
   5   6   8      288.04      300.29     12.02 o 
 -11   7   8       44.64       53.27      7.85 o 
 -10   7   8      959.16      969.08     21.12 o 
  -9   7   8       26.80       32.43      9.60 o 
  -8   7   8      404.05      370.14     12.51 o 
  -7   7   8      194.02      175.02      8.48 o 
  -6   7   8        0.01        4.36      4.32 o 
  -5   7   8      117.17      107.42      7.19 o 
  -4   7   8      732.58      709.50     19.38 o 
  -3   7   8      338.82      294.20     11.23 o 
  -2   7   8     5145.32     5058.05     63.21 o 
  -1   7   8        0.08       -0.32      3.70 o 
   0   7   8      750.17      783.91     13.81 o 
   1   7   8       86.04       55.65      5.84 o 
   2   7   8        5.55       10.74      5.28 o 
   3   7   8      116.43       98.11     10.24 o 
   4   7   8       94.98      117.15      8.48 o 
   5   7   8       24.13       19.44      4.78 o 
 -11   8   8      179.10      169.96     12.59 o 
 -10   8   8        3.32        2.65      4.61 o 
  -9   8   8      187.36      195.89     11.45 o 
  -8   8   8      421.50      397.29     10.86 o 
  -7   8   8       99.39       93.81      8.56 o 
  -6   8   8     2727.77     2669.94     81.38 o 
  -5   8   8      100.07       94.90      7.34 o 
  -4   8   8     1206.98     1311.63     17.54 o 
  -3   8   8     1377.55     1429.26     19.71 o 
  -2   8   8       21.20       12.79      4.61 o 
  -1   8   8      634.90      651.09     12.41 o 
   0   8   8      294.69      310.17      9.07 o 
   1   8   8       12.67       10.20      5.66 o 
   2   8   8     1412.53     1576.41     32.90 o 
   3   8   8        5.51        1.88      3.89 o 
   4   8   8      254.26      271.23     11.34 o 
   5   8   8      114.79      125.41      6.84 o 
 -11   9   8       11.22       14.25      9.48 o 
 -10   9   8       35.41       29.65     16.05 o 
  -9   9   8       50.94       44.62      5.80 o 
  -8   9   8       35.08       52.22      3.86 o 
  -7   9   8     1933.31     1834.18     29.42 o 
  -6   9   8        0.17        3.03      3.61 o 
  -5   9   8     2286.90     2164.23     35.57 o 
  -4   9   8       49.38       63.76      5.86 o 
  -3   9   8      588.89      466.77     10.70 o 
  -2   9   8       74.13      117.51      8.00 o 
  -1   9   8      178.03      202.27      8.33 o 
   0   9   8      102.11      134.88      7.24 o 
   1   9   8     1687.18     1541.59     27.33 o 
   2   9   8        0.09        3.33      4.16 o 
   3   9   8      697.74      621.04     14.01 o 
   4   9   8        2.07        6.77      4.67 o 
 -11  10   8      264.24      287.66     23.48 o 
 -10  10   8       55.48       55.35      7.02 o 
  -9  10   8      410.81      420.60     10.21 o 
  -8  10   8       89.59       96.54      4.12 o 
  -7  10   8      126.14      107.96      6.59 o 
  -6  10   8      991.75      920.68     14.14 o 
  -5  10   8       15.18       14.82      4.17 o 
  -4  10   8      458.44      447.77     10.30 o 
  -3  10   8     2287.14     2047.14     43.05 o 
  -2  10   8        0.97       -1.24      3.67 o 
  -1  10   8     1277.08     1113.36     22.07 o 
   0  10   8      312.85      330.53     11.35 o 
   1  10   8       82.90       59.23      6.16 o 
   2  10   8      497.03      561.91     12.45 o 
   3  10   8        4.58        6.05      4.41 o 
   4  10   8       72.20       95.59      7.25 o 
 -10  11   8      603.89      622.98     31.31 o 
  -9  11   8       14.14        2.70      4.98 o 
  -8  11   8      413.57      372.81      9.71 o 
  -7  11   8       20.27       18.66      4.29 o 
  -6  11   8        0.05        4.56      3.31 o 
  -5  11   8        9.08        8.09      3.54 o 
  -4  11   8      856.05      882.74     24.33 o 
  -3  11   8        5.53        7.43      4.51 o 
  -2  11   8     3300.75     3518.68     46.45 o 
  -1  11   8        6.09        3.68      3.75 o 
   0  11   8      631.36      719.88     16.29 o 
   1  11   8       68.53       66.01      5.93 o 
   2  11   8        5.11       15.46      4.95 o 
   3  11   8       13.73       14.96      4.44 o 
   4  11   8      115.19      128.21      7.10 o 
 -10  12   8        0.34        5.89     11.16 o 
  -9  12   8      194.38      194.58     12.69 o 
  -8  12   8       74.56       50.13      5.02 o 
  -7  12   8       86.48       92.79      4.38 o 
  -6  12   8     1226.33     1322.22     19.32 o 
  -5  12   8      177.68      173.50     11.14 o 
  -4  12   8      429.16      442.86      9.90 o 
  -3  12   8      595.15      547.51     10.94 o 
  -2  12   8        7.16        5.41      5.45 o 
  -1  12   8      729.29      658.83     12.48 o 
   0  12   8      244.40      231.09      9.18 o 
   1  12   8      207.72      202.00      8.94 o 
   2  12   8      641.37      644.50     14.31 o 
   3  12   8       36.49       35.28      7.18 o 
  -9  13   8       72.58       81.61     13.34 o 
  -8  13   8        3.60       -1.16      5.28 o 
  -7  13   8      685.48      645.95     12.29 o 
  -6  13   8       25.84       24.19      4.22 o 
  -5  13   8     1484.63     1316.50     29.94 o 
  -4  13   8       36.27       47.38      5.46 o 
  -3  13   8      284.27      265.25      8.55 o 
  -2  13   8       18.59       19.82      4.69 o 
  -1  13   8      226.01      243.22      9.78 o 
   0  13   8        6.69        8.18      4.55 o 
   1  13   8      865.68      847.95     17.22 o 
   2  13   8        0.20       -2.65      5.42 o 
   3  13   8      441.57      394.68     21.30 o 
  -9  14   8      186.66      191.43     17.28 o 
  -8  14   8      238.41      216.09     25.52 o 
  -7  14   8       59.88       32.08      5.69 o 
  -6  14   8      414.60      418.99     12.49 o 
  -5  14   8        4.49        2.87      5.95 o 
  -4  14   8      567.80      570.08     14.04 o 
  -3  14   8      493.07      507.56     14.23 o 
  -2  14   8        1.09        4.15      3.69 o 
  -1  14   8      578.25      558.22     15.81 o 
   0  14   8      290.46      323.19     10.33 o 
   1  14   8       22.31        7.44      4.13 o 
   2  14   8      267.04      304.41     10.05 o 
   3  14   8        0.39        4.54      4.49 o 
  -8  15   8      379.42      431.23     17.90 o 
  -7  15   8       26.42       28.45      4.66 o 
  -6  15   8       16.40       17.60      3.55 o 
  -5  15   8        0.84       -2.84      3.00 o 
  -4  15   8      574.62      587.62     13.14 o 
  -3  15   8        3.21       14.18      4.95 o 
  -2  15   8      895.74      931.30     26.13 o 
  -1  15   8       13.05       17.90      4.37 o 
   0  15   8      520.02      560.25     20.67 o 
   1  15   8        4.15        5.89      3.91 o 
   2  15   8       23.42       22.63      5.36 o 
  -8  16   8       18.54       19.60      8.51 o 
  -7  16   8       55.92       47.13      6.38 o 
  -6  16   8      220.95      219.31      9.00 o 
  -5  16   8      103.33      102.22      5.39 o 
  -4  16   8      207.16      173.66      7.98 o 
  -3  16   8      411.79      432.19     11.81 o 
  -2  16   8       17.18       26.61      5.28 o 
  -1  16   8      441.71      433.94     13.15 o 
   0  16   8       93.27       86.77      6.53 o 
   1  16   8      135.66      137.92     10.69 o 
  -7  17   8      253.73      284.26     18.08 o 
  -6  17   8        2.24       -4.32      4.32 o 
  -5  17   8      657.03      561.09     20.50 o 
  -4  17   8       62.23       96.34     10.01 o 
  -3  17   8      159.69      166.25      7.52 o 
  -2  17   8       10.89       15.32      4.83 o 
  -1  17   8       70.58       68.62      6.89 o 
   0  17   8       64.63       82.24      7.58 o 
   1  17   8      200.71      201.82      9.78 o 
  -6  18   8      313.40      307.19     26.12 o 
  -5  18   8        1.96        2.15      3.42 o 
  -4  18   8      317.52      315.24      8.94 o 
  -3  18   8       77.49       87.27      7.60 o 
  -2  18   8        4.16        6.39      4.82 o 
  -1  18   8       80.28       66.95      8.59 o 
  -4  19   8      210.19      220.57     12.01 o 
  -3  19   8        2.48        3.09      4.19 o 
  -2  19   8      280.60      263.62      9.76 o 
 -11   0   9      183.40      198.84     19.60 o 
  -9   0   9     1527.57     1444.29     50.54 o 
  -7   0   9      195.65      205.21     17.60 o 
  -5   0   9      484.76      471.36     25.84 o 
  -3   0   9      836.66      789.45     22.93 o 
  -1   0   9     2814.74     2637.91     54.82 o 
   1   0   9      462.69      382.22     26.43 o 
   3   0   9       42.09       63.21     10.59 o 
 -11   1   9       47.93       48.58     11.58 o 
 -10   1   9      414.01      406.98     24.89 o 
  -9   1   9       90.53       96.29     10.78 o 
  -8   1   9      688.23      773.62     16.00 o 
  -7   1   9      448.66      433.95     15.29 o 
  -6   1   9       24.19       38.86      8.78 o 
  -5   1   9     1488.95     1503.76     26.32 o 
  -4   1   9     1008.44     1020.99     21.41 o 
  -3   1   9       67.10       63.77      7.66 o 
  -2   1   9     1186.06     1242.80     23.24 o 
  -1   1   9       31.16       36.47      7.43 o 
   0   1   9     1171.41     1260.77     25.00 o 
   1   1   9      154.73      165.77      9.49 o 
   2   1   9       42.96       68.71      7.48 o 
   3   1   9      592.32      630.70     15.45 o 
   4   1   9      132.67      137.60      8.48 o 
 -11   2   9       29.71       41.21      9.51 o 
 -10   2   9        1.52        9.27      9.05 o 
  -9   2   9        0.06        1.28      5.04 o 
  -8   2   9      703.77      683.37     25.48 o 
  -7   2   9        7.68       -0.33      4.11 o 
  -6   2   9     1982.25     1891.66     45.29 o 
  -5   2   9        1.50       -0.23      5.52 o 
  -4   2   9     2818.79     2634.93     39.61 o 
  -3   2   9       36.93       38.23      7.35 o 
  -2   2   9        0.54        4.28      4.88 o 
  -1   2   9       44.06       27.64      6.34 o 
   0   2   9      542.18      543.49     17.97 o 
   1   2   9        2.04       -0.21      4.12 o 
   2   2   9      925.40      980.80     20.70 o 
   3   2   9        1.64       -5.01      5.01 o 
   4   2   9      716.97      700.68     15.99 o 
 -11   3   9       62.05       44.19      9.68 o 
 -10   3   9      181.00      192.85     22.94 o 
  -9   3   9       76.57       83.88      9.08 o 
  -8   3   9      675.89      632.53     22.62 o 
  -7   3   9      967.87      910.58     20.55 o 
  -6   3   9       50.87       61.88      9.52 o 
  -5   3   9     1555.37     1627.35     32.51 o 
  -4   3   9      371.40      403.68     12.40 o 
  -3   3   9      739.90      734.73     17.02 o 
  -2   3   9      149.82      131.70      8.56 o 
  -1   3   9       22.51       17.23      6.04 o 
   0   3   9      940.77      870.10     18.75 o 
   1   3   9      695.41      702.80     16.98 o 
   2   3   9        0.75       -0.50      4.50 o 
   3   3   9      663.21      708.87     16.98 o 
   4   3   9       43.54       44.81      7.93 o 
 -11   4   9      301.52      301.17     19.29 o 
 -10   4   9        9.56       13.15      7.99 o 
  -9   4   9     1108.10     1112.47     61.48 o 
  -8   4   9       60.10       67.42      6.81 o 
  -7   4   9      536.05      588.86     14.89 o 
  -6   4   9      439.76      409.97     11.86 o 
  -5   4   9      219.63      199.22     10.23 o 
  -4   4   9        6.60       26.65     11.23 o 
  -3   4   9     1322.52     1285.13     25.55 o 
  -2   4   9      188.14      178.23     11.92 o 
  -1   4   9     2306.06     2338.24     36.94 o 
   0   4   9      121.76      156.96      8.43 o 
   1   4   9      592.34      639.16     16.69 o 
   2   4   9      168.59      180.09      9.86 o 
   3   4   9       17.16       22.74      6.94 o 
   4   4   9        1.14       11.15      4.93 o 
 -11   5   9       29.16       39.18      9.55 o 
 -10   5   9      660.28      679.91     22.76 o 
  -9   5   9       17.27       21.07      7.23 o 
  -8   5   9      460.65      427.08     23.86 o 
  -7   5   9      216.03      216.73     13.24 o 
  -6   5   9      179.69      154.30     10.94 o 
  -5   5   9      449.51      454.06     15.52 o 
  -4   5   9      592.24      662.93     25.80 o 
  -3   5   9       48.10       45.38      6.74 o 
  -2   5   9     2944.99     2929.00     61.17 o 
  -1   5   9       29.03       30.38      5.67 o 
   0   5   9      828.43      810.89     16.67 o 
   1   5   9       74.64       93.65      7.53 o 
   2   5   9      145.40      169.68     10.52 o 
   3   5   9      269.50      294.87     12.12 o 
   4   5   9       97.96      108.58      7.32 o 
 -11   6   9      161.10      158.56     18.93 o 
 -10   6   9        4.68        6.98      7.32 o 
  -9   6   9       75.70       71.40     13.61 o 
  -8   6   9      340.58      322.50     15.02 o 
  -7   6   9      116.39      118.24      7.90 o 
  -6   6   9     1786.72     1740.63     49.98 o 
  -5   6   9        0.04        5.44      4.93 o 
  -4   6   9     1434.22     1390.03     24.24 o 
  -3   6   9      519.40      461.15     21.95 o 
  -2   6   9      145.18      145.58     16.43 o 
  -1   6   9      283.34      276.96     11.03 o 
   0   6   9      291.54      290.51     10.75 o 
   1   6   9       55.37       53.54      7.76 o 
   2   6   9     1105.68     1055.67     19.42 o 
   3   6   9        1.97        5.39      6.01 o 
   4   6   9      339.37      354.76     10.59 o 
 -11   7   9       84.29       76.72     14.70 o 
 -10   7   9       12.73       -2.83      6.47 o 
  -9   7   9       27.47       25.76     10.35 o 
  -8   7   9      205.93      232.41     10.06 o 
  -7   7   9     1478.57     1460.12     45.59 o 
  -6   7   9        0.07       -0.89      5.61 o 
  -5   7   9     1178.94     1157.13     29.25 o 
  -4   7   9       28.97       27.58      5.87 o 
  -3   7   9     1039.89      997.57     31.67 o 
  -2   7   9      162.60      140.84      8.22 o 
  -1   7   9       45.38       50.17      6.64 o 
   0   7   9      269.96      251.14      9.44 o 
   1   7   9     1245.35     1307.65     24.19 o 
   2   7   9        0.12        9.43      5.48 o 
   3   7   9      418.54      431.35     14.22 o 
   4   7   9       18.32       19.41      6.00 o 
 -11   8   9      336.95      327.62     21.46 o 
 -10   8   9        0.00        3.61      6.37 o 
  -9   8   9      394.80      411.86     14.52 o 
  -8   8   9      107.55      109.03      9.23 o 
  -7   8   9      353.82      285.94     14.17 o 
  -6   8   9      551.42      538.34     14.13 o 
  -5   8   9       31.88       47.01      6.22 o 
  -4   8   9      248.30      248.49      8.93 o 
  -3   8   9     1348.38     1372.62     35.64 o 
  -2   8   9       45.52       47.68      6.57 o 
  -1   8   9     1054.42     1111.26     19.22 o 
   0   8   9      108.99      114.42      7.43 o 
   1   8   9      441.69      499.82     13.72 o 
   2   8   9      269.60      271.66     10.31 o 
   3   8   9        0.17        4.57      4.65 o 
 -10   9   9      604.35      637.36     27.79 o 
  -9   9   9        0.25       -4.35      6.13 o 
  -8   9   9      409.79      395.43     19.17 o 
  -7   9   9       31.71       25.58      4.38 o 
  -6   9   9      129.01      136.46      8.46 o 
  -5   9   9       50.09       53.85      5.54 o 
  -4   9   9      559.83      546.02     12.49 o 
  -3   9   9      122.20      151.16      9.00 o 
  -2   9   9     2435.78     2469.44     35.40 o 
  -1   9   9       18.50       32.67      5.84 o 
   0   9   9      649.63      604.87     13.24 o 
   1   9   9       38.80       41.98      6.52 o 
   2   9   9       73.82       49.78      6.78 o 
   3   9   9       46.53       63.93      6.90 o 
 -10  10   9       29.15       17.12     10.54 o 
  -9  10   9      194.88      186.77      8.45 o 
  -8  10   9      214.42      189.95      8.03 o 
  -7  10   9       26.82       18.89      4.43 o 
  -6  10   9     1156.99     1145.13     28.28 o 
  -5  10   9       12.52       18.51      4.84 o 
  -4  10   9      583.76      530.93     11.36 o 
  -3  10   9      702.77      662.37     18.73 o 
  -2  10   9      190.06      153.32      8.50 o 
  -1  10   9      356.49      358.73     13.67 o 
   0  10   9      206.52      212.55     10.19 o 
   1  10   9      100.97      127.08      8.77 o 
   2  10   9      557.16      503.90     15.51 o 
   3  10   9        2.87        0.35      4.08 o 
 -10  11   9        3.72        0.35      5.34 o 
  -9  11   9       37.93       37.52      5.46 o 
  -8  11   9        0.78       -1.24      5.04 o 
  -7  11   9      960.24      953.17     16.15 o 
  -6  11   9       89.32       73.53      6.07 o 
  -5  11   9     1221.73     1138.14     19.46 o 
  -4  11   9        0.23        5.59      4.10 o 
  -3  11   9      505.93      504.53     12.40 o 
  -2  11   9       41.97       37.13      6.00 o 
  -1  11   9       13.97        7.76      4.52 o 
   0  11   9        1.77       -1.75      5.14 o 
   1  11   9      644.85      709.36     21.93 o 
   2  11   9       14.33       18.22      6.59 o 
  -9  12   9      256.59      227.34     17.39 o 
  -8  12   9      121.91      101.91      6.94 o 
  -7  12   9      148.12      162.13      7.36 o 
  -6  12   9      491.42      484.52     10.47 o 
  -5  12   9        0.63        4.16      3.80 o 
  -4  12   9      570.20      547.23     16.83 o 
  -3  12   9      670.86      728.48     17.77 o 
  -2  12   9        0.76        4.45      4.15 o 
  -1  12   9      446.98      491.23     13.41 o 
   0  12   9      121.52      129.21      8.11 o 
   1  12   9      143.49      159.04     11.56 o 
   2  12   9      171.25      174.67      9.76 o 
  -9  13   9       16.63       20.26      6.17 o 
  -8  13   9      347.73      343.63     18.49 o 
  -7  13   9        0.95        1.01      4.05 o 
  -6  13   9       27.20       18.95      4.19 o 
  -5  13   9        0.59        3.01      3.63 o 
  -4  13   9      361.71      354.26      9.34 o 
  -3  13   9        1.82        2.49      4.36 o 
  -2  13   9      962.22      869.28     26.99 o 
  -1  13   9       18.39       27.59      5.31 o 
   0  13   9      491.15      456.53     14.89 o 
   1  13   9        1.89        0.99      4.03 o 
  -8  14   9       47.90       51.88      9.47 o 
  -7  14   9       44.19       34.72      6.41 o 
  -6  14   9      305.15      300.69     12.91 o 
  -5  14   9       52.55       56.26      6.25 o 
  -4  14   9      216.53      184.77     13.83 o 
  -3  14   9      349.70      385.73     15.83 o 
  -2  14   9       43.55       39.22      6.13 o 
  -1  14   9      506.73      542.01     16.72 o 
   0  14   9      102.94      113.55     11.66 o 
   1  14   9       69.38       75.20      6.85 o 
  -7  15   9      301.91      280.75     11.09 o 
  -6  15   9       19.93       13.65      4.75 o 
  -5  15   9      750.43      756.54     25.90 o 
  -4  15   9       10.98       11.12      4.51 o 
  -3  15   9      184.92      185.28     14.92 o 
  -2  15   9        3.08        3.02      4.87 o 
  -1  15   9       46.78       47.20      7.24 o 
   0  15   9       38.72       47.71      6.36 o 
  -7  16   9       41.41       47.93     13.60 o 
  -6  16   9      297.12      290.59     23.68 o 
  -5  16   9        0.21        6.01      4.35 o 
  -4  16   9      280.31      270.15      9.97 o 
  -3  16   9      123.67      108.03      8.02 o 
  -2  16   9        2.72        1.80      5.04 o 
  -1  16   9      153.00      151.28      7.92 o 
  -5  17   9       33.54       20.74      6.43 o 
  -4  17   9      115.31      147.27     17.90 o 
  -3  17   9        1.82        7.35      9.45 o 
  -2  17   9      407.21      424.07     29.41 o 
 -10   0  10        6.03        7.90     11.65 o 
  -8   0  10       84.98       94.58     14.64 o 
  -6   0  10     2596.03     2747.81    125.07 o 
  -4   0  10     2687.83     2833.94    113.07 o 
  -2   0  10       45.75       39.71     13.18 o 
   0   0  10      179.64      210.58     16.34 o 
   2   0  10      882.19     1020.33     56.50 o 
 -11   1  10       40.86       17.65     17.81 o 
 -10   1  10      252.08      253.36     16.82 o 
  -9   1  10       29.10       41.19      7.64 o 
  -8   1  10      570.57      618.88     22.00 o 
  -7   1  10      488.36      421.30     23.63 o 
  -6   1  10        5.89       10.53      6.70 o 
  -5   1  10     1320.73     1203.16     29.10 o 
  -4   1  10       64.94       68.40      8.37 o 
  -3   1  10      399.29      382.74     14.66 o 
  -2   1  10     1138.07     1139.94     24.77 o 
  -1   1  10        6.26       18.14      7.12 o 
   0   1  10      710.09      724.18     20.09 o 
   1   1  10      215.64      224.54     12.66 o 
   2   1  10        4.48        6.65      5.39 o 
   3   1  10      439.29      492.82     15.11 o 
 -11   2  10      205.43      179.05     15.06 o 
 -10   2  10        7.09       11.37     10.56 o 
  -9   2  10     1065.13     1028.61     41.88 o 
  -8   2  10       55.52       62.80      8.00 o 
  -7   2  10      497.65      518.34     14.33 o 
  -6   2  10       34.85       54.98      8.11 o 
  -5   2  10       18.73       25.87      7.74 o 
  -4   2  10        1.26        7.49      5.70 o 
  -3   2  10     1216.09     1220.58     23.38 o 
  -2   2  10       83.59       87.45      9.88 o 
  -1   2  10     2262.92     2404.90     39.40 o 
   0   2  10       17.72       18.43      7.54 o 
   1   2  10      340.46      410.73     13.93 o 
   2   2  10        3.08        5.73      7.12 o 
   3   2  10        0.01        5.58      6.03 o 
 -11   3  10       10.87       10.32      8.72 o 
 -10   3  10      440.06      496.84     28.97 o 
  -9   3  10        7.09       13.22      6.59 o 
  -8   3  10      524.33      538.66     15.54 o 
  -7   3  10      231.43      227.84     13.27 o 
  -6   3  10      131.42      163.86     10.58 o 
  -5   3  10     1135.83     1253.86     30.48 o 
  -4   3  10      474.31      478.10     14.55 o 
  -3   3  10      240.81      269.88     11.82 o 
  -2   3  10     1008.04      985.38     22.64 o 
  -1   3  10        6.76        6.58      6.02 o 
   0   3  10      590.55      474.42     25.82 o 
   1   3  10      218.44      239.97     11.63 o 
   2   3  10       85.58       69.41      7.94 o 
   3   3  10      343.27      376.43     12.68 o 
 -11   4  10       34.70       23.51     10.02 o 
 -10   4  10       12.99        6.29      8.36 o 
  -9   4  10       15.39       10.28      7.06 o 
  -8   4  10      184.54      188.86      9.93 o 
  -7   4  10       24.79       13.48      6.23 o 
  -6   4  10     1404.99     1332.53     27.94 o 
  -5   4  10       50.07       48.14      8.35 o 
  -4   4  10     1372.70     1297.68     26.31 o 
  -3   4  10       10.74       13.26      6.14 o 
  -2   4  10       40.05       39.16      7.48 o 
  -1   4  10        1.92       12.91      7.77 o 
   0   4  10      133.83      132.11     11.18 o 
   1   4  10       72.48      103.03      8.47 o 
   2   4  10      617.92      644.30     20.02 o 
   3   4  10        0.89       -1.16      4.40 o 
 -10   5  10       59.60       59.36      8.97 o 
  -9   5  10       36.54       29.34      7.21 o 
  -8   5  10      337.47      346.97     14.93 o 
  -7   5  10      707.07      704.68     16.62 o 
  -6   5  10        0.26       -2.33      4.83 o 
  -5   5  10     1091.97     1157.48     27.72 o 
  -4   5  10       33.85       33.71      7.63 o 
  -3   5  10      498.58      520.22     18.21 o 
  -2   5  10      317.02      348.22     14.06 o 
  -1   5  10        9.93       16.92      6.23 o 
   0   5  10      369.92      464.47     14.21 o 
   1   5  10      364.94      407.02     14.55 o 
   2   5  10        0.74        5.00      5.32 o 
 -10   6  10        8.01        2.20      5.02 o 
  -9   6  10      696.28      729.69     27.67 o 
  -8   6  10      144.44      179.52     10.10 o 
  -7   6  10      391.54      378.75     15.75 o 
  -6   6  10       71.55       64.00      9.30 o 
  -5   6  10       15.73       26.19      6.53 o 
  -4   6  10        7.79        6.46      6.46 o 
  -3   6  10      966.10     1034.92     24.43 o 
  -2   6  10      127.72      129.72      8.22 o 
  -1   6  10      906.79      857.98     17.11 o 
   0   6  10       73.70       77.61      8.31 o 
   1   6  10      360.09      322.21     12.42 o 
   2   6  10       50.67       43.14      8.12 o 
 -10   7  10      392.39      392.01     26.89 o 
  -9   7  10        0.13       -2.05      4.97 o 
  -8   7  10      468.59      452.90     31.67 o 
  -7   7  10       52.01       45.24      6.88 o 
  -6   7  10      133.38      143.19      9.57 o 
  -5   7  10      390.90      384.11     12.63 o 
  -4   7  10      501.30      490.21     14.41 o 
  -3   7  10       36.18       28.73      7.05 o 
  -2   7  10      686.79      703.30     16.36 o 
  -1   7  10        6.86       14.51      5.85 o 
   0   7  10      515.80      576.62     19.46 o 
   1   7  10       46.42       36.17      6.73 o 
   2   7  10      144.61      162.40     10.95 o 
 -10   8  10       37.63       45.26      7.96 o 
  -9   8  10       75.78       80.88     10.27 o 
  -8   8  10      303.60      277.18     12.20 o 
  -7   8  10       60.22       47.95      7.75 o 
  -6   8  10      687.57      711.64     24.00 o 
  -5   8  10       12.40       25.41      5.07 o 
  -4   8  10      621.88      659.93     14.16 o 
  -3   8  10      210.20      267.48     10.85 o 
  -2   8  10      142.88      144.69      9.08 o 
  -1   8  10      128.05      129.72      8.61 o 
   0   8  10       91.72      118.91     10.45 o 
   1   8  10      130.12      130.44      9.42 o 
   2   8  10      245.86      262.55     12.19 o 
  -9   9  10       30.93       51.27     13.60 o 
  -8   9  10       61.69       60.28      5.62 o 
  -7   9  10      755.71      812.30     17.56 o 
  -6   9  10       26.15       25.92      5.12 o 
  -5   9  10      654.70      624.32     15.05 o 
  -4   9  10       77.05       99.20      7.56 o 
  -3   9  10      689.53      631.11     16.28 o 
  -2   9  10        4.16       16.08      6.35 o 
  -1   9  10        0.42       -4.12      5.19 o 
   0   9  10        8.82       10.76      6.61 o 
   1   9  10      336.54      331.94     13.08 o 
  -9  10  10      224.36      202.16     11.72 o 
  -8  10  10       90.64       72.40      5.61 o 
  -7  10  10      246.41      246.05      8.77 o 
  -6  10  10      279.51      269.94     12.99 o 
  -5  10  10        1.72       -1.33      4.21 o 
  -4  10  10      257.50      254.77      9.84 o 
  -3  10  10      367.15      358.97     12.64 o 
  -2  10  10       48.54       57.66      7.12 o 
  -1  10  10      303.24      296.63     13.16 o 
   0  10  10       69.71       94.30      8.40 o 
   1  10  10      236.85      204.93     10.66 o 
  -9  11  10        2.78        3.71      5.70 o 
  -8  11  10      319.05      297.89      9.86 o 
  -7  11  10        0.07       -3.72      3.75 o 
  -6  11  10       42.02       25.81      5.10 o 
  -5  11  10        0.34        6.22      4.69 o 
  -4  11  10      164.67      201.20      9.44 o 
  -3  11  10        2.24        1.10      4.43 o 
  -2  11  10      693.91      729.07     22.85 o 
  -1  11  10        0.14       -1.04      4.12 o 
   0  11  10      448.04      463.34     14.22 o 
   1  11  10        0.01       -2.79      5.08 o 
  -8  12  10       82.06       70.85      9.66 o 
  -7  12  10       44.55       43.02      5.14 o 
  -6  12  10      267.90      298.61     10.96 o 
  -5  12  10        0.37       -4.57      4.74 o 
  -4  12  10      196.11      185.52      9.58 o 
  -3  12  10      235.72      224.15     11.45 o 
  -2  12  10      140.28      165.19      8.72 o 
  -1  12  10      429.38      440.39     14.16 o 
   0  12  10       66.25       70.54      7.37 o 
  -7  13  10      302.72      273.85     10.87 o 
  -6  13  10       16.70       21.89      6.26 o 
  -5  13  10      453.43      406.11     13.10 o 
  -4  13  10        0.92        3.29      4.79 o 
  -3  13  10      374.38      361.19     15.59 o 
  -2  13  10        6.99        5.95      5.47 o 
  -1  13  10        2.96        6.65      5.40 o 
  -7  14  10      104.71       94.28      7.78 o 
  -6  14  10      339.73      350.73     11.90 o 
  -5  14  10        0.04        4.99      4.39 o 
  -4  14  10      304.73      323.58     10.74 o 
  -3  14  10       73.68       78.68      6.79 o 
  -2  14  10       22.09       21.02      6.49 o 
  -1  14  10      174.35      188.50     20.27 o 
  -5  15  10       67.18       53.74     11.43 o 
  -4  15  10       46.53       49.01      6.47 o 
  -3  15  10        6.21        6.55      4.60 o 
  -9   0  11      655.42      669.94     66.19 o 
  -7   0  11      386.95      329.34     18.86 o 
  -5   0  11       18.80       20.80     10.32 o 
  -3   0  11      516.26      484.75     22.56 o 
  -1   0  11      923.90      845.46     30.62 o 
   1   0  11      232.87      231.21     18.49 o 
 -10   1  11      291.22      327.83     27.70 o 
  -9   1  11        3.19       -6.32      6.32 o 
  -8   1  11      387.50      419.26     16.83 o 
  -7   1  11      174.87      187.07     11.71 o 
  -6   1  11      108.09      112.69     10.28 o 
  -5   1  11      758.17      832.45     20.37 o 
  -4   1  11       74.73      105.02     10.61 o 
  -3   1  11      172.34      172.00     12.15 o 
  -2   1  11      722.47      848.05     23.10 o 
  -1   1  11       30.04       27.14      9.58 o 
   0   1  11      283.63      356.29     16.04 o 
   1   1  11       84.58       93.55     10.43 o 
 -10   2  11       37.76       21.74      8.75 o 
  -9   2  11        1.06       -0.36      6.30 o 
  -8   2  11       50.82       56.60      8.59 o 
  -7   2  11        9.18        9.99      6.95 o 
  -6   2  11     1441.16     1514.75     30.98 o 
  -5   2  11        5.64        0.13      5.62 o 
  -4   2  11      971.34      931.28     25.32 o 
  -3   2  11        0.99       -2.95      6.50 o 
  -2   2  11      110.47      107.71     11.87 o 
  -1   2  11        7.41        3.57      7.23 o 
   0   2  11       17.24       13.03      6.24 o 
   1   2  11       20.76       19.30      7.22 o 
 -10   3  11      160.05      157.26     17.30 o 
  -9   3  11        2.90        2.73      5.27 o 
  -8   3  11      162.45      144.85     14.10 o 
  -7   3  11      342.52      376.31     13.99 o 
  -6   3  11       69.89       64.09      9.20 o 
  -5   3  11      758.29      760.17     28.40 o 
  -4   3  11        4.05        5.06      5.99 o 
  -3   3  11      534.82      572.00     17.56 o 
  -2   3  11      395.64      408.28     16.48 o 
  -1   3  11        0.11       -0.05      7.17 o 
   0   3  11      182.44      160.62     10.17 o 
   1   3  11      150.77      170.36     14.65 o 
 -10   4  11        0.06       -4.51      7.57 o 
  -9   4  11      595.01      684.03     34.94 o 
  -8   4  11       49.02       63.80      8.21 o 
  -7   4  11      407.31      458.96     17.41 o 
  -6   4  11       21.83       14.54      6.55 o 
  -5   4  11       16.09       25.17      8.03 o 
  -4   4  11       66.59       66.29      9.69 o 
  -3   4  11      690.06      755.66     19.71 o 
  -2   4  11       11.50        4.74      6.61 o 
  -1   4  11      790.12      845.12     19.99 o 
   0   4  11       54.15       61.62      8.09 o 
   1   4  11      245.24      256.02     12.19 o 
  -9   5  11       23.44       25.08      9.24 o 
  -8   5  11      558.17      481.51     15.19 o 
  -7   5  11       73.59       83.04      8.63 o 
  -6   5  11       53.01       38.21      7.48 o 
  -5   5  11      385.30      391.21     16.43 o 
  -4   5  11      201.10      250.52     12.66 o 
  -3   5  11       33.30       25.00      7.52 o 
  -2   5  11      576.58      615.15     19.79 o 
  -1   5  11       13.10       14.89      6.25 o 
   0   5  11      483.42      485.33     15.02 o 
   1   5  11       39.06       43.79      8.93 o 
  -9   6  11       53.43       52.64      8.62 o 
  -8   6  11       88.86       93.16      9.47 o 
  -7   6  11       73.78      106.34     10.24 o 
  -6   6  11      533.60      579.70     22.92 o 
  -5   6  11       35.56       23.15      7.68 o 
  -4   6  11     1056.07     1137.26     28.16 o 
  -3   6  11       36.75       28.41     12.00 o 
  -2   6  11      116.02      145.24     10.03 o 
  -1   6  11      113.89      106.50      8.85 o 
   0   6  11       72.54       85.67      8.79 o 
  -9   7  11       19.51        6.70      6.38 o 
  -8   7  11      130.75      148.54     11.01 o 
  -7   7  11      386.97      418.56     15.90 o 
  -6   7  11       28.65       51.80      8.41 o 
  -5   7  11      593.08      567.13     19.17 o 
  -4   7  11        0.94        5.32      5.37 o 
  -3   7  11      495.61      508.81     19.07 o 
  -2   7  11      110.65      103.14      9.29 o 
  -1   7  11        6.45       10.87      6.82 o 
   0   7  11       44.27       40.22      7.84 o 
  -9   8  11      277.98      249.39     21.04 o 
  -8   8  11       98.57       99.93      9.96 o 
  -7   8  11      277.83      220.35     14.16 o 
  -6   8  11      114.02      134.95     10.02 o 
  -5   8  11        0.02        3.63      4.56 o 
  -4   8  11       99.26      110.87      8.29 o 
  -3   8  11      331.38      369.56     14.75 o 
  -2   8  11       57.76       68.12      8.34 o 
  -1   8  11      396.63      456.15     15.22 o 
   0   8  11       40.41       42.54      8.10 o 
  -8   9  11      387.45      388.14     13.76 o 
  -7   9  11        7.04        4.24      4.49 o 
  -6   9  11       67.83       80.17      6.90 o 
  -5   9  11       50.20       44.86      7.56 o 
  -4   9  11      191.07      221.06     10.12 o 
  -3   9  11       39.89       50.03      7.12 o 
  -2   9  11      336.86      349.50     15.59 o 
  -1   9  11        2.06        3.95      5.24 o 
  -8  10  11       85.05       90.01      8.51 o 
  -7  10  11       46.47       38.31      6.10 o 
  -6  10  11      233.01      238.82     12.29 o 
  -5  10  11       13.08       20.71      5.57 o 
  -4  10  11      396.10      393.32     14.43 o 
  -3  10  11       58.14       56.42      7.78 o 
  -2  10  11      120.92      117.61      8.86 o 
  -1  10  11      199.79      232.96     13.37 o 
  -7  11  11      252.54      250.88     11.81 o 
  -6  11  11        2.81        5.00      4.35 o 
  -5  11  11      494.75      466.92     15.65 o 
  -4  11  11        0.25       -5.43      5.43 o 
  -3  11  11      301.30      301.43     11.34 o 
  -2  11  11        0.90        5.70      5.71 o 
  -6  12  11      241.86      270.32     17.39 o 
  -5  12  11       16.44       15.70      6.30 o 
  -4  12  11      142.24      143.38      9.47 o 
  -3  12  11       49.77       81.42      8.68 o 
  -8   0  12       52.61       63.97     14.68 o 
  -6   0  12      654.10      776.02     34.97 o 
  -4   0  12      626.03      713.57     40.23 o 
  -2   0  12      123.43      120.25     16.63 o 
  -8   1  12      148.36      169.05     12.28 o 
  -7   1  12      185.99      189.96     13.07 o 
  -6   1  12       95.32      102.69     10.62 o 
  -5   1  12      343.02      324.07     17.67 o 
  -4   1  12       15.40       15.28      7.49 o 
  -3   1  12      262.04      247.67     15.37 o 
  -2   1  12      321.58      341.92     19.23 o 
  -1   1  12        7.24        8.44      8.22 o 
  -8   2  12        0.39        6.27      9.25 o 
  -7   2  12      288.74      275.90     21.79 o 
  -6   2  12       26.87       37.84     10.38 o 
  -5   2  12       55.65       65.16     11.54 o 
  -4   2  12       20.65       35.41      8.50 o 
  -3   2  12      424.71      507.66     20.15 o 
  -2   2  12        6.16       10.15      8.41 o 
  -1   2  12      391.95      470.84     18.09 o 
  -8   3  12      304.67      331.82     14.47 o 
  -7   3  12      118.58      132.27     11.13 o 
  -6   3  12       63.54       64.63     11.08 o 
  -5   3  12      206.47      288.64     14.26 o 
  -4   3  12       18.58       22.58      8.80 o 
  -3   3  12       92.25      105.96     12.20 o 
  -2   3  12      303.12      294.95     14.96 o 
  -1   3  12        6.21       -4.03      6.97 o 
  -8   4  12       30.54       34.59      8.14 o 
  -7   4  12       55.17       56.38      9.62 o 
  -6   4  12      426.88      433.85     31.03 o 
  -5   4  12       20.07       25.24      8.06 o 
  -4   4  12      479.86      460.42     16.99 o 
  -3   4  12        0.29        1.43      6.72 o 
  -2   4  12      143.53      161.38     24.79 o 
  -8   5  12       36.87       35.63      8.11 o 
  -7   5  12      146.69      178.95     13.02 o 
  -6   5  12       47.93       41.42      9.50 o 
  -5   5  12      537.93      606.21     29.13 o 
  -4   5  12        1.42        2.94      6.40 o 
  -3   5  12      372.38      418.69     19.85 o 
  -2   5  12      121.80      138.16     11.97 o 
  -7   6  12      273.67      264.95     13.61 o 
  -6   6  12       59.76       53.20      8.81 o 
  -5   6  12        2.69        6.84      8.06 o 
  -4   6  12      103.22       89.07     11.13 o 
  -3   6  12      135.64      188.00     10.83 o 
  -2   6  12       22.09       26.69      7.36 o 
  -7   7  12       14.27       13.17      8.00 o 
  -6   7  12       73.10       80.19     10.78 o 
  -5   7  12       38.39       34.26      7.99 o 
  -4   7  12       43.43       44.04      8.15 o 
  -3   7  12       38.77       36.55      7.47 o 
  -6   8  12      262.16      248.82     13.29 o 
  -5   8  12        3.20       22.12      6.54 o 
  -4   8  12      414.23      436.76     15.54 o 
                                                 
